# Supplementary material for: Metabolic Modeling Elucidates the Transactions in the Rumen Microbiome and the Shifts Upon Virome Interactions
Source: Front Microbiol. 2019 Oct 22;10:2412. doi: 10.3389/fmicb.2019.02412 (PMC6909001; doi:10.3389/fmicb.2019.02412)
Supplement: Supplementary Material 1 — Model files for R. flavefaciens. [file Data_Sheet_1.ZIP › Supplementary Material 1.xml]

<?xml version="1.0" encoding="UTF-8"?>
<sbml xmlns="http://www.sbml.org/sbml/level2" level="2" version="1" xmlns:html="http://www.w3.org/1999/xhtml">
<model id="Rfl" name="Ruminococcus flavefaciens_17">
<listOfUnitDefinitions>
	<unitDefinition id="mmol_per_gDW_per_hr">
		<listOfUnits>
			<unit kind="mole" scale="-3"/>
			<unit kind="gram" exponent="-1"/>
			<unit kind="second" multiplier="3600" scale="0" exponent="-1"/>
		</listOfUnits>
	</unitDefinition>
</listOfUnitDefinitions>
<listOfCompartments>
<compartment id="c0" name="Cytosol_0" />
<compartment id="e0" name="Extracellular_0" />
</listOfCompartments>
<listOfSpecies>
<species id="M_cpd00443_c0" name="ABEE[c0]" compartment="c0" charge="-1" boundaryCondition="false"/>

<species id="M_cpd02920_c0" name="2-Amino-4-hydroxy-6-hydroxymethyl-7-8-dihydropteridinediphosphate[c0]" compartment="c0" charge="-2" boundaryCondition="false"/>

<species id="M_cpd00012_c0" name="PPi[c0]" compartment="c0" charge="-3" boundaryCondition="false"/>

<species id="M_cpd00067_c0" name="H+[c0]" compartment="c0" charge="1" boundaryCondition="false"/>

<species id="M_cpd00683_c0" name="Dihydropteroate[c0]" compartment="c0" charge="-1" boundaryCondition="false"/>

<species id="M_cpd00001_c0" name="H2O[c0]" compartment="c0" charge="0" boundaryCondition="false"/>

<species id="M_cpd01759_c0" name="N-Acyl-L-aspartate[c0]" compartment="c0" charge="-2" boundaryCondition="false"/>

<species id="M_cpd00041_c0" name="L-Aspartate[c0]" compartment="c0" charge="-1" boundaryCondition="false"/>

<species id="M_cpd00049_c0" name="Carboxylic acid[c0]" compartment="c0" charge="-1" boundaryCondition="false"/>

<species id="M_cpd00017_c0" name="S-Adenosyl-L-methionine[c0]" compartment="c0" charge="1" boundaryCondition="false"/>

<species id="M_cpd00074_c0" name="S[c0]" compartment="c0" charge="0" boundaryCondition="false"/>

<species id="M_cpd01311_c0" name="Dethiobiotin[c0]" compartment="c0" charge="-1" boundaryCondition="false"/>

<species id="M_cpd00060_c0" name="L-Methionine[c0]" compartment="c0" charge="0" boundaryCondition="false"/>

<species id="M_cpd00104_c0" name="BIOT[c0]" compartment="c0" charge="-1" boundaryCondition="false"/>

<species id="M_cpd03091_c0" name="5'-Deoxyadenosine[c0]" compartment="c0" charge="0" boundaryCondition="false"/>

<species id="M_cpd00947_c0" name="LacCer[c0]" compartment="c0" charge="0" boundaryCondition="false"/>

<species id="M_cpd00108_c0" name="Galactose[c0]" compartment="c0" charge="0" boundaryCondition="false"/>

<species id="M_cpd00878_c0" name="Glucocerebroside[c0]" compartment="c0" charge="0" boundaryCondition="false"/>

<species id="M_cpd00022_c0" name="Acetyl-CoA[c0]" compartment="c0" charge="-4" boundaryCondition="false"/>

<species id="M_cpd00054_c0" name="L-Serine[c0]" compartment="c0" charge="0" boundaryCondition="false"/>

<species id="M_cpd00010_c0" name="CoA[c0]" compartment="c0" charge="-4" boundaryCondition="false"/>

<species id="M_cpd00722_c0" name="O-Acetyl-L-serine[c0]" compartment="c0" charge="0" boundaryCondition="false"/>

<species id="M_cpd00002_c0" name="ATP[c0]" compartment="c0" charge="-3" boundaryCondition="false"/>

<species id="M_cpd00046_c0" name="CMP[c0]" compartment="c0" charge="-2" boundaryCondition="false"/>

<species id="M_cpd00008_c0" name="ADP[c0]" compartment="c0" charge="-2" boundaryCondition="false"/>

<species id="M_cpd00096_c0" name="CDP[c0]" compartment="c0" charge="-2" boundaryCondition="false"/>

<species id="M_cpd00037_c0" name="UDP-N-acetylglucosamine[c0]" compartment="c0" charge="-2" boundaryCondition="false"/>

<species id="M_cpd03494_c0" name="Undecaprenyl-diphospho-N-acetylmuramoyl-L-alanyl-D-glutamyl-meso-2-6-diaminopimeloyl-D-alanyl-D-alanine[c0]" compartment="c0" charge="-4" boundaryCondition="false"/>

<species id="M_cpd00014_c0" name="UDP[c0]" compartment="c0" charge="-2" boundaryCondition="false"/>

<species id="M_cpd03495_c0" name="Undecaprenyl-diphospho-N-acetylmuramoyl--N-acetylglucosamine-L-ala-D-glu-meso-2-6-diaminopimeloyl-D-ala-D-ala[c0]" compartment="c0" charge="-4" boundaryCondition="false"/>

<species id="M_cpd00658_c0" name="Isochorismate[c0]" compartment="c0" charge="-2" boundaryCondition="false"/>

<species id="M_cpd00020_c0" name="Pyruvate[c0]" compartment="c0" charge="-1" boundaryCondition="false"/>

<species id="M_cpd02566_c0" name="2,3-Dihydroxy-2,3-dihydrobenzoate[c0]" compartment="c0" charge="-1" boundaryCondition="false"/>

<species id="M_cpd11440_c0" name="fa6[c0]" compartment="c0" charge="-1" boundaryCondition="false"/>

<species id="M_cpd00018_c0" name="AMP[c0]" compartment="c0" charge="-2" boundaryCondition="false"/>

<species id="M_cpd11441_c0" name="fa6coa[c0]" compartment="c0" charge="-3" boundaryCondition="false"/>

<species id="M_cpd00083_c0" name="GDP-mannose[c0]" compartment="c0" charge="-2" boundaryCondition="false"/>

<species id="M_cpd00900_c0" name="GDP-4-dehydro-D-rhamnose[c0]" compartment="c0" charge="-2" boundaryCondition="false"/>

<species id="M_cpd00137_c0" name="Citrate[c0]" compartment="c0" charge="-3" boundaryCondition="false"/>

<species id="M_cpd00260_c0" name="Isocitrate[c0]" compartment="c0" charge="-3" boundaryCondition="false"/>

<species id="M_cpd01140_c0" name="UDP-apiose[c0]" compartment="c0" charge="-2" boundaryCondition="false"/>

<species id="M_cpd02807_c0" name="Cosmetin[c0]" compartment="c0" charge="0" boundaryCondition="false"/>

<species id="M_cpd02952_c0" name="Apiin[c0]" compartment="c0" charge="0" boundaryCondition="false"/>

<species id="M_cpd00039_c0" name="L-Lysine[c0]" compartment="c0" charge="1" boundaryCondition="false"/>

<species id="M_cpd00011_c0" name="CO2[c0]" compartment="c0" charge="0" boundaryCondition="false"/>

<species id="M_cpd01155_c0" name="Cadaverine[c0]" compartment="c0" charge="2" boundaryCondition="false"/>

<species id="M_cpd11466_c0" name="Myristoyl-ACP[c0]" compartment="c0" charge="-2" boundaryCondition="false"/>

<species id="M_cpd01695_c0" name="Myristoyl-CoA[c0]" compartment="c0" charge="-4" boundaryCondition="false"/>

<species id="M_cpd11493_c0" name="ACP[c0]" compartment="c0" charge="-2" boundaryCondition="false"/>

<species id="M_cpd00003_c0" name="NAD[c0]" compartment="c0" charge="-1" boundaryCondition="false"/>

<species id="M_cpd08739_c0" name="trans-2-Methyl-5-isopropylhexa-2,5-dienal[c0]" compartment="c0" charge="0" boundaryCondition="false"/>

<species id="M_cpd00004_c0" name="NADH[c0]" compartment="c0" charge="-2" boundaryCondition="false"/>

<species id="M_cpd08740_c0" name="trans-2-Methyl-5-isopropylhexa-2,5-dienoic acid[c0]" compartment="c0" charge="-1" boundaryCondition="false"/>

<species id="M_cpd17042_c0" name="DNA replication[c0]" compartment="c0" charge="0" boundaryCondition="false"/>

<species id="M_cpd11492_c0" name="Malonyl-acyl-carrierprotein-[c0]" compartment="c0" charge="-2" boundaryCondition="false"/>

<species id="M_cpd11528_c0" name="7-methyl-octanoyl-ACP[c0]" compartment="c0" charge="-1" boundaryCondition="false"/>

<species id="M_cpd11529_c0" name="9-methyl-3-oxo-decanoyl-ACP[c0]" compartment="c0" charge="-1" boundaryCondition="false"/>

<species id="M_cpd03187_c0" name="Oxalosuccinate[c0]" compartment="c0" charge="-3" boundaryCondition="false"/>

<species id="M_cpd00024_c0" name="2-Oxoglutarate[c0]" compartment="c0" charge="-2" boundaryCondition="false"/>

<species id="M_cpd00009_c0" name="Phosphate[c0]" compartment="c0" charge="-2" boundaryCondition="false"/>

<species id="M_cpd00246_c0" name="Inosine[c0]" compartment="c0" charge="0" boundaryCondition="false"/>

<species id="M_cpd00226_c0" name="HYXN[c0]" compartment="c0" charge="0" boundaryCondition="false"/>

<species id="M_cpd00475_c0" name="Ribose 1-phosphate[c0]" compartment="c0" charge="-2" boundaryCondition="false"/>

<species id="M_cpd15688_c0" name="CDP-1,2-diisohexadecanoylglycerol[c0]" compartment="c0" charge="-2" boundaryCondition="false"/>

<species id="M_cpd15694_c0" name="Diisohexadecanoylphosphatidylserine[c0]" compartment="c0" charge="-2" boundaryCondition="false"/>

<species id="M_cpd11589_c0" name="gly-asp-L[c0]" compartment="c0" charge="-1" boundaryCondition="false"/>

<species id="M_cpd00033_c0" name="Glycine[c0]" compartment="c0" charge="0" boundaryCondition="false"/>

<species id="M_cpd02519_c0" name="Guanidinoethyl methyl phosphate[c0]" compartment="c0" charge="0" boundaryCondition="false"/>

<species id="M_cpd02744_c0" name="N'-Phosphoguanidinoethyl methyl phosphate[c0]" compartment="c0" charge="-2" boundaryCondition="false"/>

<species id="M_cpd00206_c0" name="dCMP[c0]" compartment="c0" charge="-2" boundaryCondition="false"/>

<species id="M_cpd00533_c0" name="dCDP[c0]" compartment="c0" charge="-2" boundaryCondition="false"/>

<species id="M_cpd02227_c0" name="S-Ribosylhomocysteine[c0]" compartment="c0" charge="0" boundaryCondition="false"/>

<species id="M_cpd00135_c0" name="Homocysteine[c0]" compartment="c0" charge="0" boundaryCondition="false"/>

<species id="M_cpd08636_c0" name="4-5-dihydroxy-2-3-pentanedione[c0]" compartment="c0" charge="0" boundaryCondition="false"/>

<species id="M_cpd00032_c0" name="Oxaloacetate[c0]" compartment="c0" charge="-2" boundaryCondition="false"/>

<species id="M_cpd00068_c0" name="ITP[c0]" compartment="c0" charge="-3" boundaryCondition="false"/>

<species id="M_cpd00061_c0" name="Phosphoenolpyruvate[c0]" compartment="c0" charge="-3" boundaryCondition="false"/>

<species id="M_cpd00090_c0" name="IDP[c0]" compartment="c0" charge="-2" boundaryCondition="false"/>

<species id="M_cpd00070_c0" name="Malonyl-CoA[c0]" compartment="c0" charge="-5" boundaryCondition="false"/>

<species id="M_cpd02375_c0" name="Adenylosuccinate[c0]" compartment="c0" charge="-4" boundaryCondition="false"/>

<species id="M_cpd00106_c0" name="Fumarate[c0]" compartment="c0" charge="-2" boundaryCondition="false"/>

<species id="M_cpd00052_c0" name="CTP[c0]" compartment="c0" charge="-3" boundaryCondition="false"/>

<species id="M_cpd00084_c0" name="L-Cysteine[c0]" compartment="c0" charge="0" boundaryCondition="false"/>

<species id="M_cpd02201_c0" name="4-phosphopantothenate[c0]" compartment="c0" charge="-3" boundaryCondition="false"/>

<species id="M_cpd02666_c0" name="(R)-4'-Phosphopantothenoyl-L-cysteine[c0]" compartment="c0" charge="-3" boundaryCondition="false"/>

<species id="M_cpd00026_c0" name="UDP-glucose[c0]" compartment="c0" charge="-2" boundaryCondition="false"/>

<species id="M_cpd00144_c0" name="UDPglucuronate[c0]" compartment="c0" charge="-3" boundaryCondition="false"/>

<species id="M_cpd00023_c0" name="L-Glutamate[c0]" compartment="c0" charge="-1" boundaryCondition="false"/>

<species id="M_cpd02097_c0" name="L-Glutamyl 5-phosphate[c0]" compartment="c0" charge="-2" boundaryCondition="false"/>

<species id="M_cpd00201_c0" name="10-Formyltetrahydrofolate[c0]" compartment="c0" charge="-2" boundaryCondition="false"/>

<species id="M_cpd03524_c0" name="10-Formyl-THF-L-glutamate[c0]" compartment="c0" charge="-3" boundaryCondition="false"/>

<species id="M_cpd00477_c0" name="N-Acetyl-L-glutamate[c0]" compartment="c0" charge="-2" boundaryCondition="false"/>

<species id="M_cpd11503_c0" name="6-methyl-octanoyl-ACP[c0]" compartment="c0" charge="-1" boundaryCondition="false"/>

<species id="M_cpd11504_c0" name="8-methyl-3-oxo-decanoyl-ACP[c0]" compartment="c0" charge="-1" boundaryCondition="false"/>

<species id="M_cpd00072_c0" name="D-fructose-6-phosphate[c0]" compartment="c0" charge="-2" boundaryCondition="false"/>

<species id="M_cpd00290_c0" name="D-fructose-1,6-bisphosphate[c0]" compartment="c0" charge="-4" boundaryCondition="false"/>

<species id="M_cpd04097_c0" name="Pb[c0]" compartment="c0" charge="2" boundaryCondition="false"/>

<species id="M_cpd04097_e0" name="Pb[e0]" compartment="e0" charge="2" boundaryCondition="false"/>
<species id="M_cpd04097_b" name="Pb[e0]_b" compartment="e0" charge="2" boundaryCondition="true"/>
<species id="M_cpd00311_c0" name="Guanosine[c0]" compartment="c0" charge="0" boundaryCondition="false"/>

<species id="M_cpd00013_c0" name="NH3[c0]" compartment="c0" charge="1" boundaryCondition="false"/>

<species id="M_cpd01217_c0" name="Xanthosine[c0]" compartment="c0" charge="0" boundaryCondition="false"/>

<species id="M_cpd15540_c0" name="Phosphatidylglycerol dioctadecanoyl[c0]" compartment="c0" charge="-1" boundaryCondition="false"/>

<species id="M_cpd00100_c0" name="Glycerol[c0]" compartment="c0" charge="0" boundaryCondition="false"/>

<species id="M_cpd15793_c0" name="Stearoylcardiolipin (B. subtilis)[c0]" compartment="c0" charge="-2" boundaryCondition="false"/>

<species id="M_cpd00807_c0" name="L-histidinol-phosphate[c0]" compartment="c0" charge="-1" boundaryCondition="false"/>

<species id="M_cpd00930_c0" name="imidazole acetol-phosphate[c0]" compartment="c0" charge="-2" boundaryCondition="false"/>

<species id="M_cpd00007_c0" name="O2[c0]" compartment="c0" charge="0" boundaryCondition="false"/>

<species id="M_cpd00025_c0" name="H2O2[c0]" compartment="c0" charge="0" boundaryCondition="false"/>

<species id="M_cpd11540_c0" name="13-methyl-tetra-decanoyl-ACP[c0]" compartment="c0" charge="-2" boundaryCondition="false"/>

<species id="M_cpd11541_c0" name="15-methyl-3-oxo-hexa-decanoyl-ACP[c0]" compartment="c0" charge="-1" boundaryCondition="false"/>

<species id="M_cpd00080_c0" name="Glycerol-3-phosphate[c0]" compartment="c0" charge="-2" boundaryCondition="false"/>

<species id="M_cpd15686_c0" name="CDP-1,2-diisopentadecanoylglycerol[c0]" compartment="c0" charge="-2" boundaryCondition="false"/>

<species id="M_cpd15719_c0" name="Diisopentadecanoylphosphatidylglycerophosphate[c0]" compartment="c0" charge="-2" boundaryCondition="false"/>

<species id="M_cpd15682_c0" name="1,2-diisohexadecanoyl-sn-glycerol 3-phosphate[c0]" compartment="c0" charge="-1" boundaryCondition="false"/>

<species id="M_cpd00112_c0" name="CMP-N-acetylneuraminate[c0]" compartment="c0" charge="-2" boundaryCondition="false"/>

<species id="M_cpd03658_c0" name="GT1a[c0]" compartment="c0" charge="-3" boundaryCondition="false"/>

<species id="M_cpd03659_c0" name="GQ1[c0]" compartment="c0" charge="-4" boundaryCondition="false"/>

<species id="M_cpd00113_c0" name="Isopentenyldiphosphate[c0]" compartment="c0" charge="-2" boundaryCondition="false"/>

<species id="M_cpd00350_c0" name="Farnesyldiphosphate[c0]" compartment="c0" charge="-2" boundaryCondition="false"/>

<species id="M_cpd00289_c0" name="Geranylgeranyl diphosphate[c0]" compartment="c0" charge="-2" boundaryCondition="false"/>

<species id="M_cpd00171_c0" name="D-Ribulose5-phosphate[c0]" compartment="c0" charge="-2" boundaryCondition="false"/>

<species id="M_cpd00047_c0" name="Formate[c0]" compartment="c0" charge="-1" boundaryCondition="false"/>

<species id="M_cpd11225_c0" name="3-4-dihydroxy-2-butanone4-phosphate[c0]" compartment="c0" charge="-2" boundaryCondition="false"/>

<species id="M_cpd11536_c0" name="11-methyl-dodecanoyl-ACP[c0]" compartment="c0" charge="-1" boundaryCondition="false"/>

<species id="M_cpd11537_c0" name="13-methyl-3-oxo-tetra-decanoyl-ACP[c0]" compartment="c0" charge="-1" boundaryCondition="false"/>

<species id="M_cpd00342_c0" name="N-Acetylornithine[c0]" compartment="c0" charge="0" boundaryCondition="false"/>

<species id="M_cpd00064_c0" name="Ornithine[c0]" compartment="c0" charge="1" boundaryCondition="false"/>

<species id="M_cpd11421_c0" name="trdrd[c0]" compartment="c0" charge="0" boundaryCondition="false"/>

<species id="M_cpd00356_c0" name="dCTP[c0]" compartment="c0" charge="-3" boundaryCondition="false"/>

<species id="M_cpd11420_c0" name="trdox[c0]" compartment="c0" charge="0" boundaryCondition="false"/>

<species id="M_cpd00585_c0" name="Creatinine[c0]" compartment="c0" charge="0" boundaryCondition="false"/>

<species id="M_cpd01679_c0" name="N-Methylhydantoin[c0]" compartment="c0" charge="0" boundaryCondition="false"/>

<species id="M_cpd00208_c0" name="LACT[c0]" compartment="c0" charge="0" boundaryCondition="false"/>

<species id="M_cpd00027_c0" name="D-Glucose[c0]" compartment="c0" charge="0" boundaryCondition="false"/>

<species id="M_cpd00147_c0" name="5-Methylthioadenosine[c0]" compartment="c0" charge="0" boundaryCondition="false"/>

<species id="M_cpd00128_c0" name="Adenine[c0]" compartment="c0" charge="0" boundaryCondition="false"/>

<species id="M_cpd01981_c0" name="5-Methylthio-D-ribose[c0]" compartment="c0" charge="0" boundaryCondition="false"/>

<species id="M_cpd15685_c0" name="CDP-1,2-diisotetradecanoylglycerol[c0]" compartment="c0" charge="-2" boundaryCondition="false"/>

<species id="M_cpd15691_c0" name="Diisotetradecanoylphosphatidylserine[c0]" compartment="c0" charge="-2" boundaryCondition="false"/>

<species id="M_cpd12232_c0" name="Nucleoside phosphate[c0]" compartment="c0" charge="-1" boundaryCondition="false"/>

<species id="M_cpd00354_c0" name="NDP[c0]" compartment="c0" charge="-2" boundaryCondition="false"/>

<species id="M_cpd00162_c0" name="Aminoethanol[c0]" compartment="c0" charge="1" boundaryCondition="false"/>

<species id="M_cpd00071_c0" name="Acetaldehyde[c0]" compartment="c0" charge="0" boundaryCondition="false"/>

<species id="M_cpd00519_c0" name="D-methylmalonyl-CoA[c0]" compartment="c0" charge="-5" boundaryCondition="false"/>

<species id="M_cpd00086_c0" name="Propionyl-CoA[c0]" compartment="c0" charge="-4" boundaryCondition="false"/>

<species id="M_cpd04393_c0" name="2-Hydroxy-6-oxo-octa-2,4-dienoate[c0]" compartment="c0" charge="-1" boundaryCondition="false"/>

<species id="M_cpd00141_c0" name="Propionate[c0]" compartment="c0" charge="-1" boundaryCondition="false"/>

<species id="M_cpd00461_c0" name="Oxopent-4-enoate[c0]" compartment="c0" charge="-1" boundaryCondition="false"/>

<species id="M_cpd00236_c0" name="D-Erythrose4-phosphate[c0]" compartment="c0" charge="-2" boundaryCondition="false"/>

<species id="M_cpd02147_c0" name="4-Phosphoerythronate[c0]" compartment="c0" charge="-3" boundaryCondition="false"/>

<species id="M_cpd00012_e0" name="PPi[e0]" compartment="e0" charge="-3" boundaryCondition="false"/>
<species id="M_cpd00012_b" name="PPi[e0]_b" compartment="e0" charge="-3" boundaryCondition="true"/>
<species id="M_cpd00067_e0" name="H+[e0]" compartment="e0" charge="1" boundaryCondition="false"/>
<species id="M_cpd00067_b" name="H+[e0]_b" compartment="e0" charge="1" boundaryCondition="true"/>
<species id="M_cpd00810_c0" name="Orotidylic acid[c0]" compartment="c0" charge="-3" boundaryCondition="false"/>

<species id="M_cpd00091_c0" name="UMP[c0]" compartment="c0" charge="-2" boundaryCondition="false"/>

<species id="M_cpd02654_c0" name="4-Methyl-5--2-phosphoethyl-thiazole[c0]" compartment="c0" charge="-2" boundaryCondition="false"/>

<species id="M_cpd02894_c0" name="4-Amino-2-methyl-5-diphosphomethylpyrimidine[c0]" compartment="c0" charge="-2" boundaryCondition="false"/>

<species id="M_cpd00793_c0" name="Thiamine phosphate[c0]" compartment="c0" charge="-1" boundaryCondition="false"/>

<species id="M_cpd00118_c0" name="Putrescine[c0]" compartment="c0" charge="2" boundaryCondition="false"/>

<species id="M_cpd00006_c0" name="NADP[c0]" compartment="c0" charge="-3" boundaryCondition="false"/>

<species id="M_cpd00345_c0" name="5-Methyltetrahydrofolate[c0]" compartment="c0" charge="-2" boundaryCondition="false"/>

<species id="M_cpd00005_c0" name="NADPH[c0]" compartment="c0" charge="-4" boundaryCondition="false"/>

<species id="M_cpd00125_c0" name="5-10-Methylenetetrahydrofolate[c0]" compartment="c0" charge="-2" boundaryCondition="false"/>

<species id="M_cpd00424_c0" name="Cystathionine[c0]" compartment="c0" charge="0" boundaryCondition="false"/>

<species id="M_cpd00019_c0" name="S-Adenosyl-homocysteine[c0]" compartment="c0" charge="0" boundaryCondition="false"/>

<species id="M_cpd02738_c0" name="5-Methyltetrahydropteroyltri-L-glutamate[c0]" compartment="c0" charge="-4" boundaryCondition="false"/>

<species id="M_cpd02555_c0" name="Tetrahydropteroyltri-L-glutamate[c0]" compartment="c0" charge="-4" boundaryCondition="false"/>

<species id="M_cpd01030_e0" name="Salicin[e0]" compartment="e0" charge="0" boundaryCondition="false"/>
<species id="M_cpd01030_b" name="Salicin[e0]_b" compartment="e0" charge="0" boundaryCondition="true"/>
<species id="M_cpd03698_c0" name="Salicin-6P[c0]" compartment="c0" charge="-2" boundaryCondition="false"/>

<species id="M_cpd11573_c0" name="Octodecanoyl-ACP[c0]" compartment="c0" charge="-2" boundaryCondition="false"/>

<species id="M_cpd00327_c0" name="strcoa[c0]" compartment="c0" charge="-4" boundaryCondition="false"/>

<species id="M_cpd11437_c0" name="fa3coa[c0]" compartment="c0" charge="-3" boundaryCondition="false"/>

<species id="M_cpd02210_c0" name="Indoleglycerol phosphate[c0]" compartment="c0" charge="-2" boundaryCondition="false"/>

<species id="M_cpd00102_c0" name="Glyceraldehyde3-phosphate[c0]" compartment="c0" charge="-2" boundaryCondition="false"/>

<species id="M_cpd00359_c0" name="indol[c0]" compartment="c0" charge="0" boundaryCondition="false"/>

<species id="M_cpd00330_c0" name="Dihydrofolate[c0]" compartment="c0" charge="-2" boundaryCondition="false"/>

<species id="M_cpd02046_c0" name="10-Formyldihydrofolate[c0]" compartment="c0" charge="-2" boundaryCondition="false"/>

<species id="M_cpd15605_c0" name="Gly-Phe[c0]" compartment="c0" charge="0" boundaryCondition="false"/>

<species id="M_cpd00066_c0" name="L-Phenylalanine[c0]" compartment="c0" charge="0" boundaryCondition="false"/>

<species id="M_cpd01977_c0" name="4-Phospho-L-aspartate[c0]" compartment="c0" charge="-2" boundaryCondition="false"/>

<species id="M_cpd00395_c0" name="L-Cysteate[c0]" compartment="c0" charge="-1" boundaryCondition="false"/>

<species id="M_cpd00210_c0" name="Taurine[c0]" compartment="c0" charge="0" boundaryCondition="false"/>

<species id="M_cpd00129_e0" name="L-Proline[e0]" compartment="e0" charge="0" boundaryCondition="false"/>
<species id="M_cpd00129_b" name="L-Proline[e0]_b" compartment="e0" charge="0" boundaryCondition="true"/>
<species id="M_cpd00971_e0" name="Na+[e0]" compartment="e0" charge="1" boundaryCondition="false"/>
<species id="M_cpd00971_b" name="Na+[e0]_b" compartment="e0" charge="1" boundaryCondition="true"/>
<species id="M_cpd00129_c0" name="L-Proline[c0]" compartment="c0" charge="0" boundaryCondition="false"/>

<species id="M_cpd00971_c0" name="Na+[c0]" compartment="c0" charge="1" boundaryCondition="false"/>

<species id="M_cpd15523_c0" name="1,2-ditetradec-7-enoyl-sn-glycerol 3-phosphate[c0]" compartment="c0" charge="-1" boundaryCondition="false"/>

<species id="M_cpd15422_c0" name="CDP-1,2-ditetradec-7-enoylglycerol[c0]" compartment="c0" charge="-2" boundaryCondition="false"/>

<species id="M_cpd11464_c0" name="Butyryl-ACP[c0]" compartment="c0" charge="-2" boundaryCondition="false"/>

<species id="M_cpd11486_c0" name="3-Oxohexanoyl-[acp][c0]" compartment="c0" charge="-2" boundaryCondition="false"/>

<species id="M_cpd00179_c0" name="Maltose[c0]" compartment="c0" charge="0" boundaryCondition="false"/>

<species id="M_cpd01399_c0" name="Maltotetraose[c0]" compartment="c0" charge="0" boundaryCondition="false"/>

<species id="M_cpd15495_c0" name="Maltopentaose[c0]" compartment="c0" charge="0" boundaryCondition="false"/>

<species id="M_cpd01012_c0" name="Cd2+[c0]" compartment="c0" charge="2" boundaryCondition="false"/>

<species id="M_cpd01012_e0" name="Cd2+[e0]" compartment="e0" charge="2" boundaryCondition="false"/>
<species id="M_cpd01012_b" name="Cd2+[e0]_b" compartment="e0" charge="2" boundaryCondition="true"/>
<species id="M_cpd00268_c0" name="H2S2O3[c0]" compartment="c0" charge="-1" boundaryCondition="false"/>

<species id="M_cpd00029_c0" name="Acetate[c0]" compartment="c0" charge="-1" boundaryCondition="false"/>

<species id="M_cpd00081_c0" name="Sulfite[c0]" compartment="c0" charge="-1" boundaryCondition="false"/>

<species id="M_cpd00053_c0" name="L-Glutamine[c0]" compartment="c0" charge="0" boundaryCondition="false"/>

<species id="M_cpd00132_c0" name="L-Asparagine[c0]" compartment="c0" charge="0" boundaryCondition="false"/>

<species id="M_cpd15423_c0" name="CDP-1,2-ditetradecanoylglycerol[c0]" compartment="c0" charge="-2" boundaryCondition="false"/>

<species id="M_cpd15553_c0" name="phosphatidylserine ditetradecanoyl[c0]" compartment="c0" charge="-2" boundaryCondition="false"/>

<species id="M_cpd00635_e0" name="Cbl[e0]" compartment="e0" charge="2" boundaryCondition="false"/>
<species id="M_cpd00635_b" name="Cbl[e0]_b" compartment="e0" charge="2" boundaryCondition="true"/>
<species id="M_cpd00635_c0" name="Cbl[c0]" compartment="c0" charge="2" boundaryCondition="false"/>

<species id="M_cpd15418_c0" name="CDP-1,2-dihexadec-9-enoylglycerol[c0]" compartment="c0" charge="-2" boundaryCondition="false"/>

<species id="M_cpd15556_c0" name="phosphatidylserine dihexadec-9-enoyl[c0]" compartment="c0" charge="-2" boundaryCondition="false"/>

<species id="M_cpd01646_c0" name="2-Isopropylmalate[c0]" compartment="c0" charge="-2" boundaryCondition="false"/>

<species id="M_cpd00123_c0" name="3-Methyl-2-oxobutanoate[c0]" compartment="c0" charge="-1" boundaryCondition="false"/>

<species id="M_cpd00242_c0" name="H2CO3[c0]" compartment="c0" charge="-1" boundaryCondition="false"/>

<species id="M_cpd12848_c0" name="Holo-[carboxylase][c0]" compartment="c0" charge="0" boundaryCondition="false"/>

<species id="M_cpd12543_c0" name="Carboxybiotin-carboxyl-carrier protein[c0]" compartment="c0" charge="-1" boundaryCondition="false"/>

<species id="M_cpd02233_c0" name="Ciliatine[c0]" compartment="c0" charge="0" boundaryCondition="false"/>

<species id="M_cpd03379_c0" name="CMPciliatine[c0]" compartment="c0" charge="-1" boundaryCondition="false"/>

<species id="M_cpd00239_c0" name="H2S[c0]" compartment="c0" charge="-1" boundaryCondition="false"/>

<species id="M_cpd00383_c0" name="Shikimate[c0]" compartment="c0" charge="-1" boundaryCondition="false"/>

<species id="M_cpd02030_c0" name="3-phosphoshikimate[c0]" compartment="c0" charge="-3" boundaryCondition="false"/>

<species id="M_cpd00038_c0" name="GTP[c0]" compartment="c0" charge="-3" boundaryCondition="false"/>

<species id="M_cpd00485_c0" name="D-Mannose1-phosphate[c0]" compartment="c0" charge="-2" boundaryCondition="false"/>

<species id="M_cpd00504_c0" name="LL-2,6-Diaminopimelate[c0]" compartment="c0" charge="0" boundaryCondition="false"/>

<species id="M_cpd00516_c0" name="meso-2,6-Diaminopimelate[c0]" compartment="c0" charge="0" boundaryCondition="false"/>

<species id="M_cpd00905_c0" name="Guanosine 3',5'-bis(diphosphate)[c0]" compartment="c0" charge="-5" boundaryCondition="false"/>

<species id="M_cpd00031_c0" name="GDP[c0]" compartment="c0" charge="-2" boundaryCondition="false"/>

<species id="M_cpd11585_c0" name="L-alanylglycine[c0]" compartment="c0" charge="0" boundaryCondition="false"/>

<species id="M_cpd00035_c0" name="L-Alanine[c0]" compartment="c0" charge="0" boundaryCondition="false"/>

<species id="M_cpd02626_c0" name="1-Pyrroline-4-hydroxy-2-carboxylate[c0]" compartment="c0" charge="-1" boundaryCondition="false"/>

<species id="M_cpd00340_c0" name="2,5-Dioxopentanoate[c0]" compartment="c0" charge="-1" boundaryCondition="false"/>

<species id="M_cpd02547_c0" name="(R)-1-Aminopropan-2-yl phosphate[c0]" compartment="c0" charge="-1" boundaryCondition="false"/>

<species id="M_cpd03917_c0" name="Adenosylcobyric acid[c0]" compartment="c0" charge="3" boundaryCondition="false"/>

<species id="M_cpd03919_c0" name="Adenosyl cobinamide phosphate[c0]" compartment="c0" charge="2" boundaryCondition="false"/>

<species id="M_cpd00652_c0" name="D-Mucic acid[c0]" compartment="c0" charge="-2" boundaryCondition="false"/>

<species id="M_cpd00515_c0" name="5-Dehydro-4-deoxy-D-glucarate[c0]" compartment="c0" charge="-2" boundaryCondition="false"/>

<species id="M_cpd00196_c0" name="Acetylphosphate[c0]" compartment="c0" charge="-2" boundaryCondition="false"/>

<species id="M_cpd11472_c0" name="Hexanoyl-ACP[c0]" compartment="c0" charge="-2" boundaryCondition="false"/>

<species id="M_cpd11490_c0" name="3-oxooctanoyl-acp[c0]" compartment="c0" charge="-2" boundaryCondition="false"/>

<species id="M_cpd15529_c0" name="phosphatidylethanolamine ditetradecanoyl[c0]" compartment="c0" charge="0" boundaryCondition="false"/>

<species id="M_cpd00448_c0" name="D-Glyceraldehyde[c0]" compartment="c0" charge="0" boundaryCondition="false"/>

<species id="M_cpd00223_c0" name="Glycerate[c0]" compartment="c0" charge="-1" boundaryCondition="false"/>

<species id="M_cpd00169_c0" name="3-Phosphoglycerate[c0]" compartment="c0" charge="-3" boundaryCondition="false"/>

<species id="M_cpd00276_e0" name="GLUM[e0]" compartment="e0" charge="1" boundaryCondition="false"/>
<species id="M_cpd00276_b" name="GLUM[e0]_b" compartment="e0" charge="1" boundaryCondition="true"/>
<species id="M_cpd00288_c0" name="D-Glucosamine phosphate[c0]" compartment="c0" charge="-1" boundaryCondition="false"/>

<species id="M_cpd00760_c0" name="2-Methylbutyryl-CoA[c0]" compartment="c0" charge="-4" boundaryCondition="false"/>

<species id="M_cpd11495_c0" name="2-methylbutyryl-ACP[c0]" compartment="c0" charge="-2" boundaryCondition="false"/>

<species id="M_cpd00655_c0" name="Dephospho-CoA[c0]" compartment="c0" charge="-2" boundaryCondition="false"/>

<species id="M_cpd01775_c0" name="Phosphoribosyl-ATP[c0]" compartment="c0" charge="-5" boundaryCondition="false"/>

<species id="M_cpd00103_c0" name="PRPP[c0]" compartment="c0" charge="-4" boundaryCondition="false"/>

<species id="M_cpd00858_c0" name="L-Glutamate5-semialdehyde[c0]" compartment="c0" charge="0" boundaryCondition="false"/>

<species id="M_cpd02431_c0" name="1-Pyrroline-5-carboxylate[c0]" compartment="c0" charge="-1" boundaryCondition="false"/>

<species id="M_cpd00082_e0" name="D-Fructose[e0]" compartment="e0" charge="0" boundaryCondition="false"/>
<species id="M_cpd00082_b" name="D-Fructose[e0]_b" compartment="e0" charge="0" boundaryCondition="true"/>
<species id="M_cpd00802_c0" name="D-fructose-1-phosphate[c0]" compartment="c0" charge="-2" boundaryCondition="false"/>

<species id="M_cpd00203_c0" name="1,3-Bisphospho-D-glycerate[c0]" compartment="c0" charge="-4" boundaryCondition="false"/>

<species id="M_cpd00001_e0" name="H2O[e0]" compartment="e0" charge="0" boundaryCondition="false"/>
<species id="M_cpd00001_b" name="H2O[e0]_b" compartment="e0" charge="0" boundaryCondition="true"/>
<species id="M_cpd00481_c0" name="Isobutyryl-CoA[c0]" compartment="c0" charge="-4" boundaryCondition="false"/>

<species id="M_cpd11545_c0" name="isobutyryl-ACP[c0]" compartment="c0" charge="-2" boundaryCondition="false"/>

<species id="M_cpd15722_c0" name="Diisoheptadecanoylphosphatidylglycerol[c0]" compartment="c0" charge="-1" boundaryCondition="false"/>

<species id="M_cpd15794_c0" name="Isoheptadecanoylcardiolipin (B. subtilis)[c0]" compartment="c0" charge="-2" boundaryCondition="false"/>

<species id="M_cpd00492_c0" name="N-Acetyl-D-mannosamine[c0]" compartment="c0" charge="0" boundaryCondition="false"/>

<species id="M_cpd08301_c0" name="2-C-methyl-D-erythritol2-4-cyclodiphosphate[c0]" compartment="c0" charge="-2" boundaryCondition="false"/>

<species id="M_cpd08615_c0" name="1-Hydroxy-2-methyl-2-butenyl 4-diphosphate[c0]" compartment="c0" charge="-2" boundaryCondition="false"/>

<species id="M_cpd11538_c0" name="13-methyl-3-hydroxy-tetra-decanoyl-ACP[c0]" compartment="c0" charge="-1" boundaryCondition="false"/>

<species id="M_cpd15723_c0" name="Dianteisoheptadecanoylphosphatidylglycerol[c0]" compartment="c0" charge="-1" boundaryCondition="false"/>

<species id="M_cpd15795_c0" name="Anteisoheptadecanoylcardiolipin (B. subtilis)[c0]" compartment="c0" charge="-2" boundaryCondition="false"/>

<species id="M_cpd02999_c0" name="GD1a[c0]" compartment="c0" charge="-2" boundaryCondition="false"/>

<species id="M_cpd03660_c0" name="GT1b[c0]" compartment="c0" charge="-3" boundaryCondition="false"/>

<species id="M_cpd15557_c0" name="phosphatidylserine dioctadecanoyl[c0]" compartment="c0" charge="-2" boundaryCondition="false"/>

<species id="M_cpd15533_c0" name="phosphatidylethanolamine dioctadecanoyl[c0]" compartment="c0" charge="0" boundaryCondition="false"/>

<species id="M_cpd01357_c0" name="(R)-Mandelate[c0]" compartment="c0" charge="-1" boundaryCondition="false"/>

<species id="M_cpd01447_c0" name="Benzoylformate[c0]" compartment="c0" charge="-1" boundaryCondition="false"/>

<species id="M_cpd00286_c0" name="Undecaprenylphosphate[c0]" compartment="c0" charge="-2" boundaryCondition="false"/>

<species id="M_cpd02862_c0" name="UDPMurAc(oyl-L-Ala-D-gamma-Glu-L-Lys-D-Ala-D-Ala)[c0]" compartment="c0" charge="-3" boundaryCondition="false"/>

<species id="M_cpd02948_c0" name="MurAc(oyl-L-Ala-D-gamma-Glu-L-Lys-D-Ala-D-Ala)-diphospho- undecaprenol[c0]" compartment="c0" charge="-3" boundaryCondition="false"/>

<species id="M_cpd00299_c0" name="dUMP[c0]" compartment="c0" charge="-2" boundaryCondition="false"/>

<species id="M_cpd02857_c0" name="DAHP[c0]" compartment="c0" charge="-3" boundaryCondition="false"/>

<species id="M_cpd00699_c0" name="5-Dehydroquinate[c0]" compartment="c0" charge="-1" boundaryCondition="false"/>

<species id="M_cpd00089_c0" name="Glucose-1-phosphate[c0]" compartment="c0" charge="-2" boundaryCondition="false"/>

<species id="M_cpd00387_c0" name="ADPglucose[c0]" compartment="c0" charge="-2" boundaryCondition="false"/>

<species id="M_cpd00192_c0" name="4-Coumaroyl-CoA[c0]" compartment="c0" charge="-4" boundaryCondition="false"/>

<species id="M_cpd05630_c0" name="Pelargonin[c0]" compartment="c0" charge="-1" boundaryCondition="false"/>

<species id="M_cpd15065_c0" name="Pelargonidin 3-O-beta-D-glucoside 5-O-(6-coumaroyl-beta-D-glucoside)[c0]" compartment="c0" charge="-1" boundaryCondition="false"/>

<species id="M_cpd04539_c0" name="2-Amino-3-oxo-4-phosphonooxybutyrate[c0]" compartment="c0" charge="-2" boundaryCondition="false"/>

<species id="M_cpd08449_c0" name="3-Amino-2-oxopropyl phosphate[c0]" compartment="c0" charge="-1" boundaryCondition="false"/>

<species id="M_cpd00058_e0" name="Cu2+[e0]" compartment="e0" charge="2" boundaryCondition="false"/>
<species id="M_cpd00058_b" name="Cu2+[e0]_b" compartment="e0" charge="2" boundaryCondition="true"/>
<species id="M_cpd00058_c0" name="Cu2+[c0]" compartment="c0" charge="2" boundaryCondition="false"/>

<species id="M_cpd03915_c0" name="Cob(I)yrinate diamide[c0]" compartment="c0" charge="-2" boundaryCondition="false"/>

<species id="M_cpd00421_c0" name="Triphosphate[c0]" compartment="c0" charge="-3" boundaryCondition="false"/>

<species id="M_cpd03916_c0" name="Adenosyl cobyrinate diamide[c0]" compartment="c0" charge="-1" boundaryCondition="false"/>

<species id="M_cpd01489_c0" name="beta-Alanopine[c0]" compartment="c0" charge="-1" boundaryCondition="false"/>

<species id="M_cpd00085_c0" name="beta-Alanine[c0]" compartment="c0" charge="0" boundaryCondition="false"/>

<species id="M_cpd00087_c0" name="Tetrahydrofolate[c0]" compartment="c0" charge="-2" boundaryCondition="false"/>

<species id="M_cpd02152_c0" name="L-Argininosuccinate[c0]" compartment="c0" charge="-1" boundaryCondition="false"/>

<species id="M_cpd00051_c0" name="L-Arginine[c0]" compartment="c0" charge="1" boundaryCondition="false"/>

<species id="M_cpd15687_c0" name="CDP-1,2-dianteisopentadecanoylglycerol[c0]" compartment="c0" charge="-2" boundaryCondition="false"/>

<species id="M_cpd15693_c0" name="Dianteisopentadecanoylphosphatidylserine[c0]" compartment="c0" charge="-2" boundaryCondition="false"/>

<species id="M_cpd15394_c0" name="Allulose 6-phosphate[c0]" compartment="c0" charge="-1" boundaryCondition="false"/>

<species id="M_cpd11549_c0" name="4-methyl-pentanoyl-ACP[c0]" compartment="c0" charge="-1" boundaryCondition="false"/>

<species id="M_cpd11550_c0" name="6-methyl-3-oxo-heptanoyl-ACP[c0]" compartment="c0" charge="-1" boundaryCondition="false"/>

<species id="M_cpd00626_c0" name="dTDPglucose[c0]" compartment="c0" charge="-2" boundaryCondition="false"/>

<species id="M_cpd00521_c0" name="dTDP-4-oxo-6-deoxy-D-glucose[c0]" compartment="c0" charge="-2" boundaryCondition="false"/>

<species id="M_cpd00220_c0" name="Riboflavin[c0]" compartment="c0" charge="-1" boundaryCondition="false"/>

<species id="M_cpd00739_c0" name="Reduced riboflavin[c0]" compartment="c0" charge="0" boundaryCondition="false"/>

<species id="M_cpd08286_c0" name="2-C-methyl-D-erythritol4-phosphate[c0]" compartment="c0" charge="-2" boundaryCondition="false"/>

<species id="M_cpd08289_c0" name="1-deoxy-D-xylulose5-phosphate[c0]" compartment="c0" charge="-2" boundaryCondition="false"/>

<species id="M_cpd00767_c0" name="N-Acetyl-L-aspartate[c0]" compartment="c0" charge="-2" boundaryCondition="false"/>

<species id="M_cpd00247_c0" name="Orotate[c0]" compartment="c0" charge="-1" boundaryCondition="false"/>

<species id="M_cpd00107_e0" name="L-Leucine[e0]" compartment="e0" charge="0" boundaryCondition="false"/>
<species id="M_cpd00107_b" name="L-Leucine[e0]_b" compartment="e0" charge="0" boundaryCondition="true"/>
<species id="M_cpd00107_c0" name="L-Leucine[c0]" compartment="c0" charge="0" boundaryCondition="false"/>

<species id="M_cpd03607_c0" name="4-(Phosphonooxy)-threonine[c0]" compartment="c0" charge="-2" boundaryCondition="false"/>

<species id="M_cpd09846_c0" name="Cyromazine[c0]" compartment="c0" charge="0" boundaryCondition="false"/>

<species id="M_cpd09847_c0" name="N-Cyclopropylammeline[c0]" compartment="c0" charge="0" boundaryCondition="false"/>

<species id="M_cpd01061_c0" name="Geranial[c0]" compartment="c0" charge="0" boundaryCondition="false"/>

<species id="M_cpd15165_c0" name="Geranic acid[c0]" compartment="c0" charge="-1" boundaryCondition="false"/>

<species id="M_cpd11554_c0" name="8-methyl-3-oxo-nonanoyl-ACP[c0]" compartment="c0" charge="-1" boundaryCondition="false"/>

<species id="M_cpd11555_c0" name="8-methyl-3-hydroxy-nonanoyl-ACP[c0]" compartment="c0" charge="-1" boundaryCondition="false"/>

<species id="M_cpd00357_c0" name="TTP[c0]" compartment="c0" charge="-3" boundaryCondition="false"/>

<species id="M_cpd00297_c0" name="dTDP[c0]" compartment="c0" charge="-2" boundaryCondition="false"/>

<species id="M_cpd00216_c0" name="Chorismate[c0]" compartment="c0" charge="-2" boundaryCondition="false"/>

<species id="M_cpd00093_c0" name="Anthranilate[c0]" compartment="c0" charge="-1" boundaryCondition="false"/>

<species id="M_cpd00314_e0" name="D-Mannitol[e0]" compartment="e0" charge="0" boundaryCondition="false"/>
<species id="M_cpd00314_b" name="D-Mannitol[e0]_b" compartment="e0" charge="0" boundaryCondition="true"/>
<species id="M_cpd00491_c0" name="D-mannitol-1-phosphate[c0]" compartment="c0" charge="-2" boundaryCondition="false"/>

<species id="M_cpd11588_c0" name="gly-pro-L[c0]" compartment="c0" charge="0" boundaryCondition="false"/>

<species id="M_cpd11341_c0" name="gamma-glutamyl-gamma-butyraldehyde[c0]" compartment="c0" charge="0" boundaryCondition="false"/>

<species id="M_cpd11408_c0" name="gamma-Glutamyl-GABA[c0]" compartment="c0" charge="-1" boundaryCondition="false"/>

<species id="M_cpd11438_c0" name="fa4[c0]" compartment="c0" charge="-1" boundaryCondition="false"/>

<species id="M_cpd11439_c0" name="fa4coa[c0]" compartment="c0" charge="-3" boundaryCondition="false"/>

<species id="M_cpd00095_c0" name="Glycerone-phosphate[c0]" compartment="c0" charge="-2" boundaryCondition="false"/>

<species id="M_cpd11595_c0" name="chromate[c0]" compartment="c0" charge="-2" boundaryCondition="false"/>

<species id="M_cpd11595_e0" name="chromate[e0]" compartment="e0" charge="-2" boundaryCondition="false"/>
<species id="M_cpd11595_b" name="chromate[e0]_b" compartment="e0" charge="-2" boundaryCondition="true"/>
<species id="M_cpd01240_c0" name="D-Glucoside[c0]" compartment="c0" charge="0" boundaryCondition="false"/>

<species id="M_cpd11848_c0" name="ROH[c0]" compartment="c0" charge="0" boundaryCondition="false"/>

<species id="M_cpd11570_c0" name="3-Oxooctodecanoyl-ACP[c0]" compartment="c0" charge="-1" boundaryCondition="false"/>

<species id="M_cpd11571_c0" name="3-Hydroxyoctodecanoyl-ACP[c0]" compartment="c0" charge="-1" boundaryCondition="false"/>

<species id="M_cpd00134_c0" name="Palmitoyl-CoA[c0]" compartment="c0" charge="-4" boundaryCondition="false"/>

<species id="M_cpd00365_c0" name="Retinol[c0]" compartment="c0" charge="0" boundaryCondition="false"/>

<species id="M_cpd01691_c0" name="Retinol palmitate[c0]" compartment="c0" charge="0" boundaryCondition="false"/>

<species id="M_cpd00641_c0" name="L-Histidinol[c0]" compartment="c0" charge="1" boundaryCondition="false"/>

<species id="M_cpd01324_c0" name="L-Histidinal[c0]" compartment="c0" charge="1" boundaryCondition="false"/>

<species id="M_cpd15679_c0" name="1,2-diisotetradecanoyl-sn-glycerol 3-phosphate[c0]" compartment="c0" charge="-1" boundaryCondition="false"/>

<species id="M_cpd15720_c0" name="Dianteisopentadecanoylphosphatidylglycerophosphate[c0]" compartment="c0" charge="-2" boundaryCondition="false"/>

<species id="M_cpd00013_e0" name="NH3[e0]" compartment="e0" charge="1" boundaryCondition="false"/>
<species id="M_cpd00013_b" name="NH3[e0]_b" compartment="e0" charge="1" boundaryCondition="true"/>
<species id="M_cpd00224_c0" name="L-Arabinose[c0]" compartment="c0" charge="0" boundaryCondition="false"/>

<species id="M_cpd00397_c0" name="L-Ribulose[c0]" compartment="c0" charge="0" boundaryCondition="false"/>

<species id="M_cpd00957_c0" name="2,5-Diamino-6-(5'-phosphoribosylamino)-4-pyrimidineone[c0]" compartment="c0" charge="-2" boundaryCondition="false"/>

<species id="M_cpd00863_c0" name="beta-D-Glucose 6-phosphate[c0]" compartment="c0" charge="-2" boundaryCondition="false"/>

<species id="M_cpd00159_c0" name="L-Lactate[c0]" compartment="c0" charge="-1" boundaryCondition="false"/>

<species id="M_cpd15560_c0" name="Ubiquinone-8[c0]" compartment="c0" charge="0" boundaryCondition="false"/>

<species id="M_cpd15561_c0" name="Ubiquinol-8[c0]" compartment="c0" charge="0" boundaryCondition="false"/>

<species id="M_cpd11553_c0" name="6-methyl-heptanoyl-ACP[c0]" compartment="c0" charge="-1" boundaryCondition="false"/>

<species id="M_cpd02648_c0" name="(1-Hydroxycyclohexan-1-yl)acetyl-CoA[c0]" compartment="c0" charge="-3" boundaryCondition="false"/>

<species id="M_cpd00329_c0" name="Cyclohexanone[c0]" compartment="c0" charge="0" boundaryCondition="false"/>

<species id="M_cpd00241_c0" name="dGTP[c0]" compartment="c0" charge="-3" boundaryCondition="false"/>

<species id="M_cpd00822_c0" name="O-Succinyl-L-homoserine[c0]" compartment="c0" charge="-1" boundaryCondition="false"/>

<species id="M_cpd00036_c0" name="Succinate[c0]" compartment="c0" charge="-2" boundaryCondition="false"/>

<species id="M_cpd11620_c0" name="Reducedferredoxin[c0]" compartment="c0" charge="4" boundaryCondition="false"/>

<species id="M_cpd11621_c0" name="Oxidizedferredoxin[c0]" compartment="c0" charge="6" boundaryCondition="false"/>

<species id="M_cpd02734_c0" name="4-Carboxy-2-hydroxymuconate semialdehyde[c0]" compartment="c0" charge="-2" boundaryCondition="false"/>

<species id="M_cpd03596_c0" name="4-Methylene-2-oxoglutarate[c0]" compartment="c0" charge="-2" boundaryCondition="false"/>

<species id="M_cpd09848_c0" name="N-Cyclopropylammelide[c0]" compartment="c0" charge="0" boundaryCondition="false"/>

<species id="M_cpd03962_c0" name="Cyanuric acid[c0]" compartment="c0" charge="0" boundaryCondition="false"/>

<species id="M_cpd09849_c0" name="Cyclopropylamine[c0]" compartment="c0" charge="1" boundaryCondition="false"/>

<species id="M_cpd02264_c0" name="CDPparatose[c0]" compartment="c0" charge="-2" boundaryCondition="false"/>

<species id="M_cpd02265_c0" name="CDPtyvelose[c0]" compartment="c0" charge="-2" boundaryCondition="false"/>

<species id="M_cpd10515_e0" name="Fe2+[e0]" compartment="e0" charge="2" boundaryCondition="false"/>
<species id="M_cpd10515_b" name="Fe2+[e0]_b" compartment="e0" charge="2" boundaryCondition="true"/>
<species id="M_cpd10515_c0" name="Fe2+[c0]" compartment="c0" charge="2" boundaryCondition="false"/>

<species id="M_cpd15419_c0" name="CDP-1,2-dihexadecanoylglycerol[c0]" compartment="c0" charge="-2" boundaryCondition="false"/>

<species id="M_cpd15545_c0" name="Phosphatidylglycerophosphate dihexadecanoyl[c0]" compartment="c0" charge="-2" boundaryCondition="false"/>

<species id="M_cpd00790_c0" name="O-Acetyl-L-homoserine[c0]" compartment="c0" charge="0" boundaryCondition="false"/>

<species id="M_cpd00179_e0" name="Maltose[e0]" compartment="e0" charge="0" boundaryCondition="false"/>
<species id="M_cpd00179_b" name="Maltose[e0]_b" compartment="e0" charge="0" boundaryCondition="true"/>
<species id="M_cpd01919_c0" name="maltose-6-phosphate[c0]" compartment="c0" charge="-2" boundaryCondition="false"/>

<species id="M_cpd03963_c0" name="Biuret[c0]" compartment="c0" charge="0" boundaryCondition="false"/>

<species id="M_cpd00073_c0" name="Urea[c0]" compartment="c0" charge="0" boundaryCondition="false"/>

<species id="M_cpd11474_c0" name="Decanoyl-ACP[c0]" compartment="c0" charge="-2" boundaryCondition="false"/>

<species id="M_cpd11489_c0" name="3-oxododecanoyl-acp[c0]" compartment="c0" charge="-2" boundaryCondition="false"/>

<species id="M_cpd00347_c0" name="5-10-Methenyltetrahydrofolate[c0]" compartment="c0" charge="-1" boundaryCondition="false"/>

<species id="M_cpd11476_c0" name="hexadecanoyl-acp[c0]" compartment="c0" charge="-2" boundaryCondition="false"/>

<species id="M_cpd00076_c0" name="Sucrose[c0]" compartment="c0" charge="0" boundaryCondition="false"/>

<species id="M_cpd02298_c0" name="1F-beta-D-Fructosylsucrose[c0]" compartment="c0" charge="0" boundaryCondition="false"/>

<species id="M_cpd00270_c0" name="Caffeoyl-CoA[c0]" compartment="c0" charge="-4" boundaryCondition="false"/>

<species id="M_cpd05546_c0" name="Cyanin[c0]" compartment="c0" charge="-1" boundaryCondition="false"/>

<species id="M_cpd15088_c0" name="Cyanidin 3-glucoside 5-caffeoylglucoside[c0]" compartment="c0" charge="-1" boundaryCondition="false"/>

<species id="M_cpd00371_c0" name="Propanal[c0]" compartment="c0" charge="0" boundaryCondition="false"/>

<species id="M_cpd04141_c0" name="4-Hydroxy-2-oxohexanoate[c0]" compartment="c0" charge="-1" boundaryCondition="false"/>

<species id="M_cpd15606_c0" name="Gly-Tyr[c0]" compartment="c0" charge="0" boundaryCondition="false"/>

<species id="M_cpd00069_c0" name="L-Tyrosine[c0]" compartment="c0" charge="0" boundaryCondition="false"/>

<species id="M_cpd11546_c0" name="4-methyl-3-oxo-pentanoyl-ACP[c0]" compartment="c0" charge="-1" boundaryCondition="false"/>

<species id="M_cpd11547_c0" name="4-methyl-3-hydroxy-pentanoyl-ACP[c0]" compartment="c0" charge="-1" boundaryCondition="false"/>

<species id="M_cpd15364_c0" name="2'-(5''-triphosphoribosyl)-3'-dephospho-CoA[c0]" compartment="c0" charge="-5" boundaryCondition="false"/>

<species id="M_cpd15420_c0" name="CDP-1,2-dioctadec-11-enoylglycerol[c0]" compartment="c0" charge="-2" boundaryCondition="false"/>

<species id="M_cpd15548_c0" name="Phosphatidylglycerophosphate dioctadec-11-enoyl[c0]" compartment="c0" charge="-2" boundaryCondition="false"/>

<species id="M_cpd00232_c0" name="Neu5Ac[c0]" compartment="c0" charge="-1" boundaryCondition="false"/>

<species id="M_cpd01743_c0" name="Cerebroside[c0]" compartment="c0" charge="0" boundaryCondition="false"/>

<species id="M_cpd03653_c0" name="GM4[c0]" compartment="c0" charge="-1" boundaryCondition="false"/>

<species id="M_cpd11468_c0" name="Dodecanoyl-ACP[c0]" compartment="c0" charge="-2" boundaryCondition="false"/>

<species id="M_cpd11491_c0" name="3-oxotetradecanoyl-acp[c0]" compartment="c0" charge="-2" boundaryCondition="false"/>

<species id="M_cpd11558_c0" name="10-methyl-3-oxo-undecanoyl-ACP[c0]" compartment="c0" charge="-1" boundaryCondition="false"/>

<species id="M_cpd11559_c0" name="10-methyl-3-hydroxy-undecanoyl-ACP[c0]" compartment="c0" charge="-1" boundaryCondition="false"/>

<species id="M_cpd00906_c0" name="all-trans-Hexaprenyl diphosphate[c0]" compartment="c0" charge="-2" boundaryCondition="false"/>

<species id="M_cpd02590_c0" name="all-trans-Heptaprenyl diphosphate[c0]" compartment="c0" charge="-2" boundaryCondition="false"/>

<species id="M_cpd00282_c0" name="S-Dihydroorotate[c0]" compartment="c0" charge="-1" boundaryCondition="false"/>

<species id="M_cpd00343_c0" name="N-Carbamoyl-L-aspartate[c0]" compartment="c0" charge="-2" boundaryCondition="false"/>

<species id="M_cpd02140_c0" name="AIR[c0]" compartment="c0" charge="-1" boundaryCondition="false"/>

<species id="M_cpd00229_c0" name="Glycolaldehyde[c0]" compartment="c0" charge="0" boundaryCondition="false"/>

<species id="M_cpd00939_c0" name="Toxopyrimidine[c0]" compartment="c0" charge="0" boundaryCondition="false"/>

<species id="M_cpd00009_e0" name="Phosphate[e0]" compartment="e0" charge="-2" boundaryCondition="false"/>
<species id="M_cpd00009_b" name="Phosphate[e0]_b" compartment="e0" charge="-2" boundaryCondition="true"/>
<species id="M_cpd00227_c0" name="L-Homoserine[c0]" compartment="c0" charge="0" boundaryCondition="false"/>

<species id="M_cpd00346_c0" name="L-Aspartate4-semialdehyde[c0]" compartment="c0" charge="0" boundaryCondition="false"/>

<species id="M_cpd09027_c0" name="5-Hydroxy-2-oxo-4-ureido-2,5-dihydro-1H-imidazole-5-carboxylate[c0]" compartment="c0" charge="-1" boundaryCondition="false"/>

<species id="M_cpd01567_c0" name="(R)-Allantoin[c0]" compartment="c0" charge="-1" boundaryCondition="false"/>

<species id="M_cpd00175_c0" name="UDP-N-acetyl-D-galactosamine[c0]" compartment="c0" charge="-2" boundaryCondition="false"/>

<species id="M_cpd11521_c0" name="5-methyl-3-oxo-hexanoyl-ACP[c0]" compartment="c0" charge="-1" boundaryCondition="false"/>

<species id="M_cpd11522_c0" name="5-methyl-3-hydroxy-hexanoyl-ACP[c0]" compartment="c0" charge="-1" boundaryCondition="false"/>

<species id="M_cpd00367_c0" name="Cytidine[c0]" compartment="c0" charge="0" boundaryCondition="false"/>

<species id="M_cpd11912_c0" name="tRNA-Glu[c0]" compartment="c0" charge="0" boundaryCondition="false"/>

<species id="M_cpd12227_c0" name="L-Glutamyl-tRNA-Glu[c0]" compartment="c0" charge="0" boundaryCondition="false"/>

<species id="M_cpd04058_c0" name="L-N2-(2-Carboxyethyl)arginine[c0]" compartment="c0" charge="0" boundaryCondition="false"/>

<species id="M_cpd00050_c0" name="FMN[c0]" compartment="c0" charge="-3" boundaryCondition="false"/>

<species id="M_cpd00349_c0" name="Sedoheptulose 1,7-bisphosphate[c0]" compartment="c0" charge="-4" boundaryCondition="false"/>

<species id="M_cpd03487_c0" name="Undecaprenyl-diphospho-N-acetylmuramoyl-(N-acetylglucosamine)-L-alanyl-D-glutamyl-L-lysyl-D-alanyl-D-alanine[c0]" compartment="c0" charge="-3" boundaryCondition="false"/>

<species id="M_cpd03488_c0" name="Undecaprenyl-diphospho-N-acetylmuramoyl-(N-acetylglucosamine)-L-alanyl-D-glutaminyl-L-lysyl-D-alanyl-D-alanine[c0]" compartment="c0" charge="-2" boundaryCondition="false"/>

<species id="M_cpd14654_c0" name="GDP-L-gulose[c0]" compartment="c0" charge="-2" boundaryCondition="false"/>

<species id="M_cpd01536_c0" name="GDP-L-galactose[c0]" compartment="c0" charge="-2" boundaryCondition="false"/>

<species id="M_cpd15028_c0" name="Delphin[c0]" compartment="c0" charge="-2" boundaryCondition="false"/>

<species id="M_cpd15029_c0" name="Delphinidin 3-glucoside 5-caffoyl-glucoside[c0]" compartment="c0" charge="-2" boundaryCondition="false"/>

<species id="M_cpd11580_c0" name="Gly-Gln[c0]" compartment="c0" charge="0" boundaryCondition="false"/>

<species id="M_cpd00834_c0" name="Phosphopantetheine[c0]" compartment="c0" charge="-2" boundaryCondition="false"/>

<species id="M_cpd00158_c0" name="CELB[c0]" compartment="c0" charge="0" boundaryCondition="false"/>

<species id="M_cpd00190_c0" name="beta-D-Glucose[c0]" compartment="c0" charge="0" boundaryCondition="false"/>

<species id="M_cpd01777_c0" name="Phosphoribosyl-AMP[c0]" compartment="c0" charge="-4" boundaryCondition="false"/>

<species id="M_cpd02979_c0" name="phosphoribosylformiminoaicar-phosphate[c0]" compartment="c0" charge="-4" boundaryCondition="false"/>

<species id="M_cpd00109_c0" name="Cytochrome c3+[c0]" compartment="c0" charge="5" boundaryCondition="false"/>

<species id="M_cpd00221_c0" name="D-Lactate[c0]" compartment="c0" charge="-1" boundaryCondition="false"/>

<species id="M_cpd00110_c0" name="Cytochrome c2+[c0]" compartment="c0" charge="4" boundaryCondition="false"/>

<species id="M_cpd00322_c0" name="L-Isoleucine[c0]" compartment="c0" charge="0" boundaryCondition="false"/>

<species id="M_cpd00508_c0" name="3MOP[c0]" compartment="c0" charge="-1" boundaryCondition="false"/>

<species id="M_cpd00034_e0" name="Zn2+[e0]" compartment="e0" charge="2" boundaryCondition="false"/>
<species id="M_cpd00034_b" name="Zn2+[e0]_b" compartment="e0" charge="2" boundaryCondition="true"/>
<species id="M_cpd00034_c0" name="Zn2+[c0]" compartment="c0" charge="2" boundaryCondition="false"/>

<species id="M_cpd15536_c0" name="Phosphatidylglycerol ditetradecanoyl[c0]" compartment="c0" charge="-1" boundaryCondition="false"/>

<species id="M_cpd15792_c0" name="Myristoylcardiolipin (B. subtilis)[c0]" compartment="c0" charge="-2" boundaryCondition="false"/>

<species id="M_cpd00525_c0" name="UDP-N-acetylmuramoyl-L-alanyl-D-glutamate[c0]" compartment="c0" charge="-4" boundaryCondition="false"/>

<species id="M_cpd02861_c0" name="UDP-N-acetylmuramoyl-L-alanyl-D-glutamyl-L-lysine[c0]" compartment="c0" charge="-3" boundaryCondition="false"/>

<species id="M_cpd00115_c0" name="dATP[c0]" compartment="c0" charge="-3" boundaryCondition="false"/>

<species id="M_cpd00126_c0" name="GMP[c0]" compartment="c0" charge="-2" boundaryCondition="false"/>

<species id="M_cpd00177_c0" name="dADP[c0]" compartment="c0" charge="-2" boundaryCondition="false"/>

<species id="M_cpd11496_c0" name="4-methyl-3-oxo-hexanoyl-ACP[c0]" compartment="c0" charge="-1" boundaryCondition="false"/>

<species id="M_cpd02882_c0" name="4--1-D-Ribitylamino-5-aminouracil[c0]" compartment="c0" charge="0" boundaryCondition="false"/>

<species id="M_cpd02656_c0" name="6-7-Dimethyl-8--1-D-ribityllumazine[c0]" compartment="c0" charge="-1" boundaryCondition="false"/>

<species id="M_cpd15700_c0" name="Diisohexadecanoylphosphatidylethanolamine[c0]" compartment="c0" charge="0" boundaryCondition="false"/>

<species id="M_cpd00154_c0" name="Xylose[c0]" compartment="c0" charge="0" boundaryCondition="false"/>

<species id="M_cpd00259_c0" name="D-Lyxulose[c0]" compartment="c0" charge="0" boundaryCondition="false"/>

<species id="M_cpd11582_c0" name="ala-L-Thr-L[c0]" compartment="c0" charge="0" boundaryCondition="false"/>

<species id="M_cpd00161_c0" name="L-Threonine[c0]" compartment="c0" charge="0" boundaryCondition="false"/>

<species id="M_cpd09790_c0" name="3-Methylsalicylaldehyde[c0]" compartment="c0" charge="0" boundaryCondition="false"/>

<species id="M_cpd09791_c0" name="3-Methylsalicylate[c0]" compartment="c0" charge="-1" boundaryCondition="false"/>

<species id="M_cpd00101_c0" name="ribose-5-phosphate[c0]" compartment="c0" charge="-2" boundaryCondition="false"/>

<species id="M_cpd17043_c0" name="RNA transcription[c0]" compartment="c0" charge="0" boundaryCondition="false"/>

<species id="M_cpd01716_c0" name="3-Dehydroshikimate[c0]" compartment="c0" charge="-1" boundaryCondition="false"/>

<species id="M_cpd00638_c0" name="Deamido-NAD[c0]" compartment="c0" charge="-2" boundaryCondition="false"/>

<species id="M_cpd00076_e0" name="Sucrose[e0]" compartment="e0" charge="0" boundaryCondition="false"/>
<species id="M_cpd00076_b" name="Sucrose[e0]_b" compartment="e0" charge="0" boundaryCondition="true"/>
<species id="M_cpd01693_c0" name="6-Phosphosucrose[c0]" compartment="c0" charge="-2" boundaryCondition="false"/>

<species id="M_cpd00805_c0" name="D-Tagatose 6-phosphate[c0]" compartment="c0" charge="-2" boundaryCondition="false"/>

<species id="M_cpd02371_c0" name="D-Tagatose 1,6-biphosphate[c0]" compartment="c0" charge="-4" boundaryCondition="false"/>

<species id="M_cpd12606_c0" name="Plasmenylethanolamine[c0]" compartment="c0" charge="-1" boundaryCondition="false"/>

<species id="M_cpd00444_c0" name="CDPethanolamine[c0]" compartment="c0" charge="-1" boundaryCondition="false"/>

<species id="M_cpd12322_c0" name="1-Alkenyl-2-acylglycerol[c0]" compartment="c0" charge="0" boundaryCondition="false"/>

<species id="M_cpd01982_c0" name="5-Phosphoribosylamine[c0]" compartment="c0" charge="-1" boundaryCondition="false"/>

<species id="M_cpd12273_c0" name="1-Alkyl-2-acylglycerol[c0]" compartment="c0" charge="0" boundaryCondition="false"/>

<species id="M_cpd12554_c0" name="1-Alkyl-2-acylglycerophosphoethanolamine[c0]" compartment="c0" charge="-1" boundaryCondition="false"/>

<species id="M_cpd15727_c0" name="Diisohexadecanoylphosphatidylglycerol[c0]" compartment="c0" charge="-1" boundaryCondition="false"/>

<species id="M_cpd15799_c0" name="Isohexadecanoylcardiolipin (B. subtilis)[c0]" compartment="c0" charge="-2" boundaryCondition="false"/>

<species id="M_cpd15526_c0" name="1,2-dioctadecanoyl-sn-glycerol 3-phosphate[c0]" compartment="c0" charge="-1" boundaryCondition="false"/>

<species id="M_cpd15421_c0" name="CDP-1,2-dioctadecanoylglycerol[c0]" compartment="c0" charge="-2" boundaryCondition="false"/>

<species id="M_cpd02991_c0" name="phosphoribulosylformimino-AICAR-phosphate[c0]" compartment="c0" charge="-3" boundaryCondition="false"/>

<species id="M_cpd15721_c0" name="Diisohexadecanoylphosphatidylglycerophosphate[c0]" compartment="c0" charge="-2" boundaryCondition="false"/>

<species id="M_cpd15684_c0" name="CDP-1,2-dianteisoheptadecanoylglycerol[c0]" compartment="c0" charge="-2" boundaryCondition="false"/>

<species id="M_cpd15690_c0" name="Dianteisoheptadecanoylphosphatidylserine[c0]" compartment="c0" charge="-2" boundaryCondition="false"/>

<species id="M_cpd11481_c0" name="R-3-hydroxypalmitoyl-acyl-carrierprotein-[c0]" compartment="c0" charge="-1" boundaryCondition="false"/>

<species id="M_cpd11485_c0" name="3-oxohexadecanoyl-acp[c0]" compartment="c0" charge="-2" boundaryCondition="false"/>

<species id="M_cpd11507_c0" name="8-methyl-decanoyl-ACP[c0]" compartment="c0" charge="-1" boundaryCondition="false"/>

<species id="M_cpd11508_c0" name="10-methyl-3-oxo-dodecanoyl-ACP[c0]" compartment="c0" charge="-1" boundaryCondition="false"/>

<species id="M_cpd00094_c0" name="2-Oxobutyrate[c0]" compartment="c0" charge="-1" boundaryCondition="false"/>

<species id="M_cpd01171_e0" name="Dulcose[e0]" compartment="e0" charge="0" boundaryCondition="false"/>
<species id="M_cpd01171_b" name="Dulcose[e0]_b" compartment="e0" charge="0" boundaryCondition="true"/>
<species id="M_cpd03752_c0" name="Galactitol 1-phosphate[c0]" compartment="c0" charge="-2" boundaryCondition="false"/>

<species id="M_cpd00043_c0" name="UDP-galactose[c0]" compartment="c0" charge="-2" boundaryCondition="false"/>

<species id="M_cpd02745_c0" name="alpha-D-Galactosyl-diphosphoundecaprenol[c0]" compartment="c0" charge="-2" boundaryCondition="false"/>

<species id="M_cpd00191_c0" name="3-Oxopropanoate[c0]" compartment="c0" charge="-1" boundaryCondition="false"/>

<species id="M_cpd12117_c0" name="beta-D-Mannoside[c0]" compartment="c0" charge="0" boundaryCondition="false"/>

<species id="M_cpd00138_c0" name="D-Mannose[c0]" compartment="c0" charge="0" boundaryCondition="false"/>

<species id="M_cpd04107_c0" name="Dihydrophloroglucinol[c0]" compartment="c0" charge="0" boundaryCondition="false"/>

<species id="M_cpd14988_c0" name="3-Hydroxy-5-oxohexanoate[c0]" compartment="c0" charge="-1" boundaryCondition="false"/>

<species id="M_cpd02787_c0" name="16-Methoxy-2,3-dihydro-3-hydroxytabersonine[c0]" compartment="c0" charge="0" boundaryCondition="false"/>

<species id="M_cpd01736_c0" name="Deacetoxyvindoline[c0]" compartment="c0" charge="0" boundaryCondition="false"/>

<species id="M_cpd00285_c0" name="Phosphoethanolamine[c0]" compartment="c0" charge="-1" boundaryCondition="false"/>

<species id="M_cpd15302_c0" name="glycogen(n-1)[c0]" compartment="c0" charge="0" boundaryCondition="false"/>

<species id="M_cpd00155_c0" name="Glycogen[c0]" compartment="c0" charge="0" boundaryCondition="false"/>

<species id="M_cpd15603_c0" name="Gly-Cys[c0]" compartment="c0" charge="0" boundaryCondition="false"/>

<species id="M_cpd04049_c0" name="6-Oxo-2-hydroxy-7-(4'-chlorophenyl)-3,8,8-trichloroocta-2E,4E,7E- trienoate[c0]" compartment="c0" charge="-1" boundaryCondition="false"/>

<species id="M_cpd04050_c0" name="2-(4'-Chlorophenyl)-3,3-dichloropropenoate[c0]" compartment="c0" charge="-1" boundaryCondition="false"/>

<species id="M_cpd08208_c0" name="2-Hydroxy-3-chloropenta-2,4-dienoate[c0]" compartment="c0" charge="-1" boundaryCondition="false"/>

<species id="M_cpd01765_c0" name="N-Methylhexanamide[c0]" compartment="c0" charge="0" boundaryCondition="false"/>

<species id="M_cpd00187_c0" name="Methanamine[c0]" compartment="c0" charge="1" boundaryCondition="false"/>

<species id="M_cpd01113_c0" name="Hexanoate[c0]" compartment="c0" charge="-1" boundaryCondition="false"/>

<species id="M_cpd15521_c0" name="1,2-didodecanoyl-sn-glycerol 3-phosphate[c0]" compartment="c0" charge="-1" boundaryCondition="false"/>

<species id="M_cpd15417_c0" name="CDP-1,2-didodecanoylglycerol[c0]" compartment="c0" charge="-2" boundaryCondition="false"/>

<species id="M_cpd16434_c0" name="5-Fluorodihydrouracil[c0]" compartment="c0" charge="0" boundaryCondition="false"/>

<species id="M_cpd16435_c0" name="2-Fluoro-3-ureidopropionic acid[c0]" compartment="c0" charge="-1" boundaryCondition="false"/>

<species id="M_cpd11480_c0" name="D-3-Hydroxydodecanoyl-[acp][c0]" compartment="c0" charge="-2" boundaryCondition="false"/>

<species id="M_cpd00152_c0" name="Agmatine[c0]" compartment="c0" charge="2" boundaryCondition="false"/>

<species id="M_cpd11525_c0" name="7-methyl-3-oxo-octanoyl-ACP[c0]" compartment="c0" charge="-1" boundaryCondition="false"/>

<species id="M_cpd11526_c0" name="7-methyl-3-hydroxy-octanoyl-ACP[c0]" compartment="c0" charge="-1" boundaryCondition="false"/>

<species id="M_cpd09802_c0" name="2-Naphthaldehyde[c0]" compartment="c0" charge="0" boundaryCondition="false"/>

<species id="M_cpd09804_c0" name="2-Naphthoic acid[c0]" compartment="c0" charge="-1" boundaryCondition="false"/>

<species id="M_cpd08279_c0" name="1-Hydroxy-2-naphthaldehyde[c0]" compartment="c0" charge="0" boundaryCondition="false"/>

<species id="M_cpd02045_c0" name="1-Hydroxy-2-naphthoate[c0]" compartment="c0" charge="-1" boundaryCondition="false"/>

<species id="M_cpd02775_c0" name="4-Amino-5-phosphomethyl-2-methylpyrimidine[c0]" compartment="c0" charge="-2" boundaryCondition="false"/>

<species id="M_cpd02074_c0" name="2-Oxo-6-aminocaproate[c0]" compartment="c0" charge="0" boundaryCondition="false"/>

<species id="M_cpd00922_c0" name="delta1-Piperideine-2-carboxylate[c0]" compartment="c0" charge="-1" boundaryCondition="false"/>

<species id="M_cpd00055_c0" name="Formaldehyde[c0]" compartment="c0" charge="0" boundaryCondition="false"/>

<species id="M_cpd04105_c0" name="Mycothiol[c0]" compartment="c0" charge="0" boundaryCondition="false"/>

<species id="M_cpd04106_c0" name="S-Formylmycothiol[c0]" compartment="c0" charge="0" boundaryCondition="false"/>

<species id="M_cpd11587_c0" name="Ala-Gln[c0]" compartment="c0" charge="0" boundaryCondition="false"/>

<species id="M_cpd01329_c0" name="Maltohexaose[c0]" compartment="c0" charge="0" boundaryCondition="false"/>

<species id="M_cpd11583_c0" name="Ala-Leu[c0]" compartment="c0" charge="0" boundaryCondition="false"/>

<species id="M_cpd00809_c0" name="O-Phospho-L-homoserine[c0]" compartment="c0" charge="-2" boundaryCondition="false"/>

<species id="M_cpd03469_c0" name="beta-D-Glucosyl-2-coumarinate[c0]" compartment="c0" charge="-1" boundaryCondition="false"/>

<species id="M_cpd03468_c0" name="2-Coumarinate[c0]" compartment="c0" charge="-1" boundaryCondition="false"/>

<species id="M_cpd02414_c0" name="L-2-Amino-6-oxopimelate[c0]" compartment="c0" charge="-1" boundaryCondition="false"/>

<species id="M_cpd02465_c0" name="tetrahydrodipicolinate[c0]" compartment="c0" charge="-2" boundaryCondition="false"/>

<species id="M_cpd15662_c0" name="Prenol-45n teichoic acid-glucose substituted[c0]" compartment="c0" charge="-47" boundaryCondition="false"/>

<species id="M_cpd15666_c0" name="Peptidoglycan polymer (n-1 subunits)[c0]" compartment="c0" charge="-2" boundaryCondition="false"/>

<species id="M_cpd15669_c0" name="glycerol teichoic acid (n=45), linked, glucose substituted[c0]" compartment="c0" charge="-48" boundaryCondition="false"/>

<species id="M_cpd08287_c0" name="4--cytidine5-diphospho-2-C-methyl-D-erythritol[c0]" compartment="c0" charge="-2" boundaryCondition="false"/>

<species id="M_cpd08288_c0" name="2-phospho-4--cytidine5-diphospho-2-C-methyl-D-erythritol[c0]" compartment="c0" charge="-4" boundaryCondition="false"/>

<species id="M_cpd15552_c0" name="phosphatidylserine didodecanoyl[c0]" compartment="c0" charge="-2" boundaryCondition="false"/>

<species id="M_cpd15528_c0" name="phosphatidylethanolamine didodecanoyl[c0]" compartment="c0" charge="0" boundaryCondition="false"/>

<species id="M_cpd00114_c0" name="IMP[c0]" compartment="c0" charge="-2" boundaryCondition="false"/>

<species id="M_cpd02197_c0" name="5-Formyltetrahydrofolate[c0]" compartment="c0" charge="-2" boundaryCondition="false"/>

<species id="M_cpd00770_c0" name="N-Formyl-L-glutamate[c0]" compartment="c0" charge="-2" boundaryCondition="false"/>

<species id="M_cpd11532_c0" name="9-methyl-decanoyl-ACP[c0]" compartment="c0" charge="-1" boundaryCondition="false"/>

<species id="M_cpd11533_c0" name="11-methyl-3-oxo-dodecanoyl-ACP[c0]" compartment="c0" charge="-1" boundaryCondition="false"/>

<species id="M_cpd00428_c0" name="2-Oxopropanal[c0]" compartment="c0" charge="0" boundaryCondition="false"/>

<species id="M_cpd11592_c0" name="gly-glu-L[c0]" compartment="c0" charge="-1" boundaryCondition="false"/>

<species id="M_cpd00932_c0" name="5-O--1-Carboxyvinyl-3-phosphoshikimate[c0]" compartment="c0" charge="-4" boundaryCondition="false"/>

<species id="M_cpd09793_c0" name="1-Naphthaldehyde[c0]" compartment="c0" charge="0" boundaryCondition="false"/>

<species id="M_cpd09794_c0" name="1-Naphthoic acid[c0]" compartment="c0" charge="-1" boundaryCondition="false"/>

<species id="M_cpd00092_c0" name="Uracil[c0]" compartment="c0" charge="0" boundaryCondition="false"/>

<species id="M_cpd00859_c0" name="Pseudouridine 5'-phosphate[c0]" compartment="c0" charge="-2" boundaryCondition="false"/>

<species id="M_cpd11433_c0" name="fa12[c0]" compartment="c0" charge="-1" boundaryCondition="false"/>

<species id="M_cpd11434_c0" name="fa12coa[c0]" compartment="c0" charge="-3" boundaryCondition="false"/>

<species id="M_cpd02935_c0" name="CoM-S-S-CoB[c0]" compartment="c0" charge="-4" boundaryCondition="false"/>

<species id="M_cpd08702_c0" name="Dihydromethanophenazine[c0]" compartment="c0" charge="0" boundaryCondition="false"/>

<species id="M_cpd02246_c0" name="CoM[c0]" compartment="c0" charge="-1" boundaryCondition="false"/>

<species id="M_cpd02817_c0" name="HTP[c0]" compartment="c0" charge="-2" boundaryCondition="false"/>

<species id="M_cpd08701_c0" name="Methanophenazine[c0]" compartment="c0" charge="0" boundaryCondition="false"/>

<species id="M_cpd00122_e0" name="N-Acetyl-D-glucosamine[e0]" compartment="e0" charge="0" boundaryCondition="false"/>
<species id="M_cpd00122_b" name="N-Acetyl-D-glucosamine[e0]_b" compartment="e0" charge="0" boundaryCondition="true"/>
<species id="M_cpd00293_c0" name="N-Acetyl-D-glucosamine 6-phosphate[c0]" compartment="c0" charge="-2" boundaryCondition="false"/>

<species id="M_cpd02731_c0" name="2-Hydroxy-6-oxonona-2,4-diene-1,9-dioate[c0]" compartment="c0" charge="-2" boundaryCondition="false"/>

<species id="M_cpd00165_c0" name="Hydroxylamine[c0]" compartment="c0" charge="0" boundaryCondition="false"/>

<species id="M_cpd00868_c0" name="p-hydroxyphenylpyruvate[c0]" compartment="c0" charge="-1" boundaryCondition="false"/>

<species id="M_cpd00907_c0" name="alpha-D-glucose-1,6-biphosphate[c0]" compartment="c0" charge="-2" boundaryCondition="false"/>

<species id="M_cpd17041_c0" name="Protein biosynthesis[c0]" compartment="c0" charge="0" boundaryCondition="false"/>

<species id="M_cpd02708_c0" name="cis-2-Methyl-5-isopropylhexa-2,5-dienal[c0]" compartment="c0" charge="0" boundaryCondition="false"/>

<species id="M_cpd08741_c0" name="cis-2-Methyl-5-isopropylhexa-2,5-dienoic acid[c0]" compartment="c0" charge="-1" boundaryCondition="false"/>

<species id="M_cpd11566_c0" name="14-methyl-3-oxo-pentadecanoyl-ACP[c0]" compartment="c0" charge="-1" boundaryCondition="false"/>

<species id="M_cpd11567_c0" name="14-methyl-3-hydroxy-pentadecanoyl-ACP[c0]" compartment="c0" charge="-1" boundaryCondition="false"/>

<species id="M_cpd02552_c0" name="n-acetylglutamyl-phosphate[c0]" compartment="c0" charge="-3" boundaryCondition="false"/>

<species id="M_cpd15699_c0" name="Dianteisopentadecanoylphosphatidylethanolamine[c0]" compartment="c0" charge="0" boundaryCondition="false"/>

<species id="M_cpd03696_e0" name="Ursin[e0]" compartment="e0" charge="0" boundaryCondition="false"/>
<species id="M_cpd03696_b" name="Ursin[e0]_b" compartment="e0" charge="0" boundaryCondition="true"/>
<species id="M_cpd03697_c0" name="Arbutin-6P[c0]" compartment="c0" charge="-2" boundaryCondition="false"/>

<species id="M_cpd00296_c0" name="dGMP[c0]" compartment="c0" charge="-2" boundaryCondition="false"/>

<species id="M_cpd00295_c0" name="dGDP[c0]" compartment="c0" charge="-2" boundaryCondition="false"/>

<species id="M_cpd02964_c0" name="UDP-N-acetylmuramoyl-L-alanyl-D-gamma-glutamyl-meso-2-6-diaminopimelate[c0]" compartment="c0" charge="-4" boundaryCondition="false"/>

<species id="M_cpd00207_c0" name="Guanine[c0]" compartment="c0" charge="0" boundaryCondition="false"/>

<species id="M_cpd11500_c0" name="6-methyl-3-oxo-octanoyl-ACP[c0]" compartment="c0" charge="-1" boundaryCondition="false"/>

<species id="M_cpd11501_c0" name="6-methyl-3-hydroxy-octanoyl-ACP[c0]" compartment="c0" charge="-1" boundaryCondition="false"/>

<species id="M_cpd15532_c0" name="phosphatidylethanolamine dihexadec-9enoyl[c0]" compartment="c0" charge="0" boundaryCondition="false"/>

<species id="M_cpd00361_c0" name="ACTN[c0]" compartment="c0" charge="0" boundaryCondition="false"/>

<species id="M_cpd01221_c0" name="(S)-Acetoin[c0]" compartment="c0" charge="0" boundaryCondition="false"/>

<species id="M_cpd00769_c0" name="N-Formyl-L-aspartate[c0]" compartment="c0" charge="-2" boundaryCondition="false"/>

<species id="M_cpd00706_c0" name="Mercaptopyruvate[c0]" compartment="c0" charge="-1" boundaryCondition="false"/>

<species id="M_cpd00954_c0" name="6-hydroxymethyl dihydropterin[c0]" compartment="c0" charge="0" boundaryCondition="false"/>

<species id="M_cpd11482_c0" name="(R)-3-Hydroxydecanoyl-[acyl-carrier protein][c0]" compartment="c0" charge="-2" boundaryCondition="false"/>

<species id="M_cpd11487_c0" name="3-oxodecanoyl-acp[c0]" compartment="c0" charge="-2" boundaryCondition="false"/>

<species id="M_cpd00751_c0" name="L-Fucose[c0]" compartment="c0" charge="0" boundaryCondition="false"/>

<species id="M_cpd01912_c0" name="L-Fucose 1-phosphate[c0]" compartment="c0" charge="-2" boundaryCondition="false"/>

<species id="M_cpd02843_c0" name="D-erythro-imidazol-glycerol-phosphate[c0]" compartment="c0" charge="-2" boundaryCondition="false"/>

<species id="M_cpd02851_c0" name="AICAR[c0]" compartment="c0" charge="-2" boundaryCondition="false"/>

<species id="M_cpd11565_c0" name="12-methyl-tridecanoyl-ACP[c0]" compartment="c0" charge="-2" boundaryCondition="false"/>

<species id="M_cpd15525_c0" name="1,2-dihexadec-9-enoyl-sn-glycerol 3-phosphate[c0]" compartment="c0" charge="-1" boundaryCondition="false"/>

<species id="M_cpd02996_c0" name="GM2[c0]" compartment="c0" charge="-1" boundaryCondition="false"/>

<species id="M_cpd03656_c0" name="GA2[c0]" compartment="c0" charge="0" boundaryCondition="false"/>

<species id="M_cpd03657_c0" name="GA1[c0]" compartment="c0" charge="0" boundaryCondition="false"/>

<species id="M_cpd15681_c0" name="1,2-dianteisopentadecanoyl-sn-glycerol 3-phosphate[c0]" compartment="c0" charge="-1" boundaryCondition="false"/>

<species id="M_cpd11479_c0" name="D-3-Hydroxyhexanoyl-[acp][c0]" compartment="c0" charge="-2" boundaryCondition="false"/>

<species id="M_cpd00180_c0" name="Oxalate[c0]" compartment="c0" charge="-2" boundaryCondition="false"/>

<species id="M_cpd00262_c0" name="Oxalyl-CoA[c0]" compartment="c0" charge="-4" boundaryCondition="false"/>

<species id="M_cpd00065_c0" name="L-Tryptophan[c0]" compartment="c0" charge="0" boundaryCondition="false"/>

<species id="M_cpd02893_c0" name="5'-Phosphoribosyl-4-carboxy-5-aminoimidazole[c0]" compartment="c0" charge="-2" boundaryCondition="false"/>

<species id="M_cpd02921_c0" name="SAICAR[c0]" compartment="c0" charge="-3" boundaryCondition="false"/>

<species id="M_cpd08211_c0" name="trans,trans,cis-Geranylgeranyl diphosphate[c0]" compartment="c0" charge="-2" boundaryCondition="false"/>

<species id="M_cpd11512_c0" name="12-methyl-3-oxo-tetra-decanoyl-ACP[c0]" compartment="c0" charge="-1" boundaryCondition="false"/>

<species id="M_cpd11513_c0" name="12-methyl-3-hydroxy-tetra-decanoyl-ACP[c0]" compartment="c0" charge="-1" boundaryCondition="false"/>

<species id="M_cpd00198_c0" name="D-Xylulose5-phosphate[c0]" compartment="c0" charge="-2" boundaryCondition="false"/>

<species id="M_cpd01560_c0" name="beta-Alanyl-CoA[c0]" compartment="c0" charge="-2" boundaryCondition="false"/>

<species id="M_cpd00663_c0" name="Acrylyl-CoA[c0]" compartment="c0" charge="-3" boundaryCondition="false"/>

<species id="M_cpd00224_e0" name="L-Arabinose[e0]" compartment="e0" charge="0" boundaryCondition="false"/>
<species id="M_cpd00224_b" name="L-Arabinose[e0]_b" compartment="e0" charge="0" boundaryCondition="true"/>
<species id="M_cpd02693_c0" name="3-Isopropylmalate[c0]" compartment="c0" charge="-2" boundaryCondition="false"/>

<species id="M_cpd02605_c0" name="2-isopropyl-3-oxosuccinate[c0]" compartment="c0" charge="-2" boundaryCondition="false"/>

<species id="M_cpd01844_c0" name="Propionyl phosphate[c0]" compartment="c0" charge="-2" boundaryCondition="false"/>

<species id="M_cpd00119_c0" name="L-Histidine[c0]" compartment="c0" charge="0" boundaryCondition="false"/>

<species id="M_cpd15547_c0" name="Phosphatidylglycerophosphate dioctadecanoyl[c0]" compartment="c0" charge="-2" boundaryCondition="false"/>

<species id="M_cpd00588_e0" name="Sorbitol[e0]" compartment="e0" charge="0" boundaryCondition="false"/>
<species id="M_cpd00588_b" name="Sorbitol[e0]_b" compartment="e0" charge="0" boundaryCondition="true"/>
<species id="M_cpd00804_c0" name="Sorbitol 6-phosphate[c0]" compartment="c0" charge="-2" boundaryCondition="false"/>

<species id="M_cpd00423_e0" name="Vitamin B12r[e0]" compartment="e0" charge="3" boundaryCondition="false"/>
<species id="M_cpd00423_b" name="Vitamin B12r[e0]_b" compartment="e0" charge="3" boundaryCondition="true"/>
<species id="M_cpd00423_c0" name="Vitamin B12r[c0]" compartment="c0" charge="3" boundaryCondition="false"/>

<species id="M_cpd00182_c0" name="Adenosine[c0]" compartment="c0" charge="0" boundaryCondition="false"/>

<species id="M_cpd00202_c0" name="DMAPP[c0]" compartment="c0" charge="-2" boundaryCondition="false"/>

<species id="M_cpd18007_c0" name="Leachianone G[c0]" compartment="c0" charge="0" boundaryCondition="false"/>

<species id="M_cpd18036_c0" name="Sophoraflavanone G[c0]" compartment="c0" charge="0" boundaryCondition="false"/>

<species id="M_cpd00873_c0" name="Nicotinate ribonucleotide[c0]" compartment="c0" charge="-2" boundaryCondition="false"/>

<species id="M_cpd02333_c0" name="Quinolinate[c0]" compartment="c0" charge="-2" boundaryCondition="false"/>

<species id="M_cpd11519_c0" name="14-methyl-hexa-decanoyl-ACP[c0]" compartment="c0" charge="-2" boundaryCondition="false"/>

<species id="M_cpd15604_c0" name="Gly-Leu[c0]" compartment="c0" charge="0" boundaryCondition="false"/>

<species id="M_cpd11516_c0" name="14-methyl-3-oxo-hexa-decanoyl-ACP[c0]" compartment="c0" charge="-1" boundaryCondition="false"/>

<species id="M_cpd11517_c0" name="14-methyl-3-hydroxy-hexa-decanoyl-ACP[c0]" compartment="c0" charge="-1" boundaryCondition="false"/>

<species id="M_cpd11494_c0" name="Acetyl-ACP[c0]" compartment="c0" charge="-2" boundaryCondition="false"/>

<species id="M_cpd11488_c0" name="Acetoacetyl-ACP[c0]" compartment="c0" charge="-2" boundaryCondition="false"/>

<species id="M_cpd01262_c0" name="Amylotriose[c0]" compartment="c0" charge="0" boundaryCondition="false"/>

<species id="M_cpd08719_c0" name="dTDP-4-oxo-2,6-dideoxy-D-glucose[c0]" compartment="c0" charge="-2" boundaryCondition="false"/>

<species id="M_cpd08724_c0" name="dTDP-4-oxo-2,6-dideoxy-L-mannose[c0]" compartment="c0" charge="-2" boundaryCondition="false"/>

<species id="M_cpd03491_c0" name="Undecaprenyl-diphospho-N-acetylmuramoyl-(N-acetylglucosamine)-L-alanyl-gamma-D-glutamyl-L-lysyl-D-alanyl-D-alanine[c0]" compartment="c0" charge="-3" boundaryCondition="false"/>

<species id="M_cpd03492_c0" name="Undecaprenyl-diphospho-N-acetylmuramoyl-(N-acetylglucosamine)-L-alanyl-D-isoglutaminyl-L-lysyl-D-alanyl-D-alanine[c0]" compartment="c0" charge="-2" boundaryCondition="false"/>

<species id="M_cpd11524_c0" name="5-methyl-hexanoyl-ACP[c0]" compartment="c0" charge="-1" boundaryCondition="false"/>

<species id="M_cpd01011_c0" name="Butanal[c0]" compartment="c0" charge="0" boundaryCondition="false"/>

<species id="M_cpd03662_c0" name="n-Butanol[c0]" compartment="c0" charge="0" boundaryCondition="false"/>

<species id="M_cpd00146_c0" name="Carbamoylphosphate[c0]" compartment="c0" charge="-2" boundaryCondition="false"/>

<species id="M_cpd00861_c0" name="UDP-N-acetyl-D-mannosamine[c0]" compartment="c0" charge="-2" boundaryCondition="false"/>

<species id="M_cpd12370_c0" name="apo-ACP[c0]" compartment="c0" charge="0" boundaryCondition="false"/>

<species id="M_cpd00045_c0" name="Adenosine 3-5-bisphosphate[c0]" compartment="c0" charge="-4" boundaryCondition="false"/>

<species id="M_cpd00773_c0" name="UDP-MurNAc[c0]" compartment="c0" charge="-3" boundaryCondition="false"/>

<species id="M_cpd00890_c0" name="UDP-N-acetylmuramoyl-L-alanine[c0]" compartment="c0" charge="-3" boundaryCondition="false"/>

<species id="M_cpd11611_c0" name="Acyl-CoA[c0]" compartment="c0" charge="-3" boundaryCondition="false"/>

<species id="M_cpd12300_c0" name="Acylglycerone phosphate[c0]" compartment="c0" charge="-1" boundaryCondition="false"/>

<species id="M_cpd02884_c0" name="FAICAR[c0]" compartment="c0" charge="-2" boundaryCondition="false"/>

<species id="M_cpd00482_c0" name="2-Phospho-D-glycerate[c0]" compartment="c0" charge="-3" boundaryCondition="false"/>

<species id="M_cpd11586_c0" name="ala-L-glu-L[c0]" compartment="c0" charge="-1" boundaryCondition="false"/>

<species id="M_cpd00885_c0" name="Phytate[c0]" compartment="c0" charge="-6" boundaryCondition="false"/>

<species id="M_cpd02788_c0" name="Inositol 1,2,3,5,6-pentakisphosphate[c0]" compartment="c0" charge="-5" boundaryCondition="false"/>

<species id="M_cpd15237_c0" name="hexadecenoate[c0]" compartment="c0" charge="-1" boundaryCondition="false"/>

<species id="M_cpd15238_c0" name="Hexadecenoyl-CoA[c0]" compartment="c0" charge="-3" boundaryCondition="false"/>

<species id="M_cpd00133_c0" name="Nicotinamide[c0]" compartment="c0" charge="0" boundaryCondition="false"/>

<species id="M_cpd00218_c0" name="Niacin[c0]" compartment="c0" charge="-1" boundaryCondition="false"/>

<species id="M_cpd00062_c0" name="UTP[c0]" compartment="c0" charge="-3" boundaryCondition="false"/>

<species id="M_cpd01974_c0" name="4-Hydroxy-L-glutamate[c0]" compartment="c0" charge="-1" boundaryCondition="false"/>

<species id="M_cpd00830_c0" name="4-Hydroxy-2-oxoglutarate[c0]" compartment="c0" charge="-2" boundaryCondition="false"/>

<species id="M_cpd01017_c0" name="Cys-Gly[c0]" compartment="c0" charge="0" boundaryCondition="false"/>

<species id="M_cpd01482_c0" name="UDP-glucosamine[c0]" compartment="c0" charge="-1" boundaryCondition="false"/>

<species id="M_cpd01623_c0" name="UDP-galactosamine[c0]" compartment="c0" charge="-1" boundaryCondition="false"/>

<species id="M_cpd09255_c0" name="2-Hydroxy-6-ketononatrienedioate[c0]" compartment="c0" charge="-2" boundaryCondition="false"/>

<species id="M_cpd04025_c0" name="dTDP-4-oxo-2,6-dideoxy-alpha-D-glucose[c0]" compartment="c0" charge="-2" boundaryCondition="false"/>

<species id="M_cpd04026_c0" name="dTDP-4-oxo-2,6-dideoxy-L-glucose[c0]" compartment="c0" charge="-2" boundaryCondition="false"/>

<species id="M_cpd11534_c0" name="11-methyl-3-hydroxy-dodecanoyl-ACP[c0]" compartment="c0" charge="-1" boundaryCondition="false"/>

<species id="M_cpd02678_c0" name="N-Formyl-GAR[c0]" compartment="c0" charge="-2" boundaryCondition="false"/>

<species id="M_cpd02394_c0" name="GAR[c0]" compartment="c0" charge="-1" boundaryCondition="false"/>

<species id="M_cpd15692_c0" name="Diisopentadecanoylphosphatidylserine[c0]" compartment="c0" charge="-2" boundaryCondition="false"/>

<species id="M_cpd15698_c0" name="Diisopentadecanoylphosphatidylethanolamine[c0]" compartment="c0" charge="0" boundaryCondition="false"/>

<species id="M_cpd11593_c0" name="ala-L-asp-L[c0]" compartment="c0" charge="-1" boundaryCondition="false"/>

<species id="M_cpd03593_c0" name="D-erythro-3-Methylmalate[c0]" compartment="c0" charge="-2" boundaryCondition="false"/>

<species id="M_cpd00251_c0" name="ADPribose[c0]" compartment="c0" charge="-2" boundaryCondition="false"/>

<species id="M_cpd11542_c0" name="15-methyl-3-hydroxy-hexa-decanoyl-ACP[c0]" compartment="c0" charge="-1" boundaryCondition="false"/>

<species id="M_cpd00254_e0" name="Mg[e0]" compartment="e0" charge="2" boundaryCondition="false"/>
<species id="M_cpd00254_b" name="Mg[e0]_b" compartment="e0" charge="2" boundaryCondition="true"/>
<species id="M_cpd00254_c0" name="Mg[c0]" compartment="c0" charge="2" boundaryCondition="false"/>

<species id="M_cpd11499_c0" name="4-methyl-hexanoyl-ACP[c0]" compartment="c0" charge="-1" boundaryCondition="false"/>

<species id="M_cpd00138_e0" name="D-Mannose[e0]" compartment="e0" charge="0" boundaryCondition="false"/>
<species id="M_cpd00138_b" name="D-Mannose[e0]_b" compartment="e0" charge="0" boundaryCondition="true"/>
<species id="M_cpd00235_c0" name="D-mannose-6-phosphate[c0]" compartment="c0" charge="-2" boundaryCondition="false"/>

<species id="M_cpd03365_c0" name="5-(2'-Formylethyl)-4,6-dihydroxypicolinate[c0]" compartment="c0" charge="-1" boundaryCondition="false"/>

<species id="M_cpd03366_c0" name="5-(2'-Carboxyethyl)-4,6-dihydroxypicolinate[c0]" compartment="c0" charge="-2" boundaryCondition="false"/>

<species id="M_cpd00888_c0" name="N-Methylethanolamine phosphate[c0]" compartment="c0" charge="-1" boundaryCondition="false"/>

<species id="M_cpd02200_c0" name="CDP-N-methylethanolamine[c0]" compartment="c0" charge="-1" boundaryCondition="false"/>

<species id="M_cpd00800_c0" name="8-Amino-7-oxononanoate[c0]" compartment="c0" charge="0" boundaryCondition="false"/>

<species id="M_cpd00764_c0" name="7-8-Diaminononanoate[c0]" compartment="c0" charge="1" boundaryCondition="false"/>

<species id="M_cpd02701_c0" name="S-Adenosyl-4-methylthio-2-oxobutanoate[c0]" compartment="c0" charge="0" boundaryCondition="false"/>

<species id="M_cpd15725_c0" name="Diisopentadecanoylphosphatidylglycerol[c0]" compartment="c0" charge="-1" boundaryCondition="false"/>

<species id="M_cpd15797_c0" name="Isopentadecanoylcardiolipin (B. subtilis)[c0]" compartment="c0" charge="-2" boundaryCondition="false"/>

<species id="M_cpd00738_c0" name="phosphoserine[c0]" compartment="c0" charge="-2" boundaryCondition="false"/>

<species id="M_cpd12729_c0" name="Urate-3-ribonucleoside[c0]" compartment="c0" charge="0" boundaryCondition="false"/>

<species id="M_cpd00300_c0" name="Urate[c0]" compartment="c0" charge="0" boundaryCondition="false"/>

<species id="M_cpd00149_c0" name="Co2+[c0]" compartment="c0" charge="2" boundaryCondition="false"/>

<species id="M_cpd03426_c0" name="Sirohydrochlorin[c0]" compartment="c0" charge="-8" boundaryCondition="false"/>

<species id="M_cpd08368_c0" name="Cobalt-precorrin 2[c0]" compartment="c0" charge="-8" boundaryCondition="false"/>

<species id="M_cpd15678_c0" name="1,2-dianteisoheptadecanoyl-sn-glycerol 3-phosphate[c0]" compartment="c0" charge="-1" boundaryCondition="false"/>

<species id="M_cpd11515_c0" name="12-methyl-tetra-decanoyl-ACP[c0]" compartment="c0" charge="-2" boundaryCondition="false"/>

<species id="M_cpd06739_c0" name="(R)-(+)-Citronellal[c0]" compartment="c0" charge="0" boundaryCondition="false"/>

<species id="M_cpd15166_c0" name="Citronellate[c0]" compartment="c0" charge="-1" boundaryCondition="false"/>

<species id="M_cpd15555_c0" name="phosphatidylserine dihexadecanoyl[c0]" compartment="c0" charge="-2" boundaryCondition="false"/>

<species id="M_cpd15531_c0" name="phosphatidylethanolamine dihexadecanoyl[c0]" compartment="c0" charge="0" boundaryCondition="false"/>

<species id="M_cpd00117_c0" name="D-Alanine[c0]" compartment="c0" charge="0" boundaryCondition="false"/>

<species id="M_cpd01242_e0" name="Thyminose[e0]" compartment="e0" charge="0" boundaryCondition="false"/>
<species id="M_cpd01242_b" name="Thyminose[e0]_b" compartment="e0" charge="0" boundaryCondition="true"/>
<species id="M_cpd01242_c0" name="Thyminose[c0]" compartment="c0" charge="0" boundaryCondition="false"/>

<species id="M_cpd03455_c0" name="3-Mercaptolactate[c0]" compartment="c0" charge="-1" boundaryCondition="false"/>

<species id="M_cpd00931_c0" name="5-Amino-6--5-phosphoribosylaminouracil[c0]" compartment="c0" charge="-2" boundaryCondition="false"/>

<species id="M_cpd11478_c0" name="(R)-3-Hydroxybutanoyl-[acyl-carrier protein][c0]" compartment="c0" charge="-1" boundaryCondition="false"/>

<species id="M_cpd08625_c0" name="5-Hydroxyisourate[c0]" compartment="c0" charge="0" boundaryCondition="false"/>

<species id="M_cpd00358_c0" name="dUTP[c0]" compartment="c0" charge="-3" boundaryCondition="false"/>

<species id="M_cpd00215_c0" name="Pyridoxal[c0]" compartment="c0" charge="0" boundaryCondition="false"/>

<species id="M_cpd00016_c0" name="Pyridoxal phosphate[c0]" compartment="c0" charge="-2" boundaryCondition="false"/>

<species id="M_cpd15500_c0" name="Menaquinone 8[c0]" compartment="c0" charge="0" boundaryCondition="false"/>

<species id="M_cpd15499_c0" name="Menaquinol 8[c0]" compartment="c0" charge="0" boundaryCondition="false"/>

<species id="M_cpd00214_c0" name="Palmitate[c0]" compartment="c0" charge="-1" boundaryCondition="false"/>

<species id="M_cpd00305_c0" name="Thiamin[c0]" compartment="c0" charge="1" boundaryCondition="false"/>

<species id="M_cpd00056_c0" name="TPP[c0]" compartment="c0" charge="-1" boundaryCondition="false"/>

<species id="M_cpd01270_c0" name="FMNH2[c0]" compartment="c0" charge="-2" boundaryCondition="false"/>

<species id="M_cpd03914_c0" name="Cob(II)yrinate diamide[c0]" compartment="c0" charge="-1" boundaryCondition="false"/>

<species id="M_cpd05041_c0" name="2-Hydroxy-6-oxo-(2'-aminophenyl)-hexa-2,4-dienoate[c0]" compartment="c0" charge="-1" boundaryCondition="false"/>

<species id="M_cpd11668_c0" name="Penam[c0]" compartment="c0" charge="-1" boundaryCondition="false"/>

<species id="M_cpd12884_c0" name="Penicilloic acid[c0]" compartment="c0" charge="-2" boundaryCondition="false"/>

<species id="M_cpd00142_c0" name="Acetoacetate[c0]" compartment="c0" charge="-1" boundaryCondition="false"/>

<species id="M_cpd00279_c0" name="Acetoacetyl-CoA[c0]" compartment="c0" charge="-4" boundaryCondition="false"/>

<species id="M_cpd00445_c0" name="Cyclohexanamine[c0]" compartment="c0" charge="1" boundaryCondition="false"/>

<species id="M_cpd11435_c0" name="fa1coa[c0]" compartment="c0" charge="-3" boundaryCondition="false"/>

<species id="M_cpd12599_c0" name="GM3[c0]" compartment="c0" charge="-1" boundaryCondition="false"/>

<species id="M_cpd00644_c0" name="PAN[c0]" compartment="c0" charge="-1" boundaryCondition="false"/>

<species id="M_cpd11484_c0" name="HMA[c0]" compartment="c0" charge="-1" boundaryCondition="false"/>

<species id="M_cpd15544_c0" name="Phosphatidylglycerophosphate ditetradec-7-enoyl[c0]" compartment="c0" charge="-2" boundaryCondition="false"/>

<species id="M_cpd02740_c0" name="Guanosine 5'-triphosphate,3'-diphosphate[c0]" compartment="c0" charge="-6" boundaryCondition="false"/>

<species id="M_cpd00130_c0" name="L-Malate[c0]" compartment="c0" charge="-2" boundaryCondition="false"/>

<species id="M_cpd00079_c0" name="D-glucose-6-phosphate[c0]" compartment="c0" charge="-2" boundaryCondition="false"/>

<species id="M_cpd00875_c0" name="KDO[c0]" compartment="c0" charge="-1" boundaryCondition="false"/>

<species id="M_cpd02546_c0" name="CMP-KDO[c0]" compartment="c0" charge="-2" boundaryCondition="false"/>

<species id="M_cpd03049_c0" name="2-Hydroxyethyl-ThPP[c0]" compartment="c0" charge="-1" boundaryCondition="false"/>

<species id="M_cpd02642_c0" name="N-5-phosphoribosyl-anthranilate[c0]" compartment="c0" charge="-3" boundaryCondition="false"/>

<species id="M_cpd02904_c0" name="alpha-Ribazole 5'-phosphate[c0]" compartment="c0" charge="-2" boundaryCondition="false"/>

<species id="M_cpd03423_c0" name="alpha-Ribazole[c0]" compartment="c0" charge="0" boundaryCondition="false"/>

<species id="M_cpd02338_c0" name="UDP-D-galacto-1,4-furanose[c0]" compartment="c0" charge="-2" boundaryCondition="false"/>

<species id="M_cpd02016_c0" name="N-Ribosylnicotinamide[c0]" compartment="c0" charge="1" boundaryCondition="false"/>

<species id="M_cpd03393_c0" name="Se-Adenosylselenohomocysteine[c0]" compartment="c0" charge="0" boundaryCondition="false"/>

<species id="M_cpd03397_c0" name="Selenohomocysteine[c0]" compartment="c0" charge="0" boundaryCondition="false"/>

<species id="M_cpd00355_c0" name="Nicotinamide ribonucleotide[c0]" compartment="c0" charge="-1" boundaryCondition="false"/>

<species id="M_cpd03608_c0" name="4-Hydroxy-L-threonine[c0]" compartment="c0" charge="0" boundaryCondition="false"/>

<species id="M_cpd03715_c0" name="2-Hydroxy-6-oxo-hept-2,4-dienoate[c0]" compartment="c0" charge="-1" boundaryCondition="false"/>

<species id="M_cpd00082_c0" name="D-Fructose[c0]" compartment="c0" charge="0" boundaryCondition="false"/>

<species id="M_cpd03422_c0" name="Cobinamide[c0]" compartment="c0" charge="3" boundaryCondition="false"/>

<species id="M_cpd03918_c0" name="Adenosyl cobinamide[c0]" compartment="c0" charge="4" boundaryCondition="false"/>

<species id="M_cpd03199_c0" name="3-Ketolactose[c0]" compartment="c0" charge="0" boundaryCondition="false"/>

<species id="M_cpd03193_c0" name="3-Keto-beta-D-galactose[c0]" compartment="c0" charge="0" boundaryCondition="false"/>

<species id="M_cpd11530_c0" name="9-methyl-3-hydroxy-decanoyl-ACP[c0]" compartment="c0" charge="-1" boundaryCondition="false"/>

<species id="M_cpd02820_c0" name="UDP-N-acetylglucosamine enolpyruvate[c0]" compartment="c0" charge="-3" boundaryCondition="false"/>

<species id="M_cpd15661_c0" name="Prenol-45n teichoic acid[c0]" compartment="c0" charge="-47" boundaryCondition="false"/>

<species id="M_cpd15667_c0" name="glycerol teichoic acid (n=45), linked, unsubstituted[c0]" compartment="c0" charge="-48" boundaryCondition="false"/>

<species id="M_cpd14980_c0" name="2-Hydroxy-6-oxo-6-(2-carboxyphenyl)-hexa-2,4-dienoate[c0]" compartment="c0" charge="-2" boundaryCondition="false"/>

<species id="M_cpd01129_c0" name="Phthalate[c0]" compartment="c0" charge="-2" boundaryCondition="false"/>

<species id="M_cpd03920_c0" name="Adenosylcobinamide-GDP[c0]" compartment="c0" charge="1" boundaryCondition="false"/>

<species id="M_cpd00166_c0" name="Calomide[c0]" compartment="c0" charge="2" boundaryCondition="false"/>

<species id="M_cpd15378_c0" name="4-Hydroxy-benzylalcohol[c0]" compartment="c0" charge="0" boundaryCondition="false"/>

<species id="M_cpd00283_c0" name="Geranyldiphosphate[c0]" compartment="c0" charge="-2" boundaryCondition="false"/>

<species id="M_cpd15538_c0" name="Phosphatidylglycerol dihexadecanoyl[c0]" compartment="c0" charge="-1" boundaryCondition="false"/>

<species id="M_cpd15791_c0" name="Palmitoylcardiolipin (B. subtilis)[c0]" compartment="c0" charge="-2" boundaryCondition="false"/>

<species id="M_cpd10516_e0" name="fe3[e0]" compartment="e0" charge="3" boundaryCondition="false"/>
<species id="M_cpd10516_b" name="fe3[e0]_b" compartment="e0" charge="3" boundaryCondition="true"/>
<species id="M_cpd10516_c0" name="fe3[c0]" compartment="c0" charge="3" boundaryCondition="false"/>

<species id="M_cpd15697_c0" name="Diisotetradecanoylphosphatidylethanolamine[c0]" compartment="c0" charge="0" boundaryCondition="false"/>

<species id="M_cpd08732_c0" name="4-Isopropenyl-2-oxy-cyclohexanecarboxyl-CoA[c0]" compartment="c0" charge="-3" boundaryCondition="false"/>

<species id="M_cpd08733_c0" name="3-Isopropenylpimelyl-CoA[c0]" compartment="c0" charge="-4" boundaryCondition="false"/>

<species id="M_cpd00249_c0" name="Uridine[c0]" compartment="c0" charge="0" boundaryCondition="false"/>

<species id="M_cpd11712_c0" name="Protein histidine[c0]" compartment="c0" charge="0" boundaryCondition="false"/>

<species id="M_cpd12508_c0" name="Protein N-pros-phosphohistidine[c0]" compartment="c0" charge="-2" boundaryCondition="false"/>

<species id="M_cpd00200_c0" name="4MOP[c0]" compartment="c0" charge="-1" boundaryCondition="false"/>

<species id="M_cpd03471_c0" name="Nicotinate D-ribonucleoside[c0]" compartment="c0" charge="0" boundaryCondition="false"/>

<species id="M_cpd00149_e0" name="Co2+[e0]" compartment="e0" charge="2" boundaryCondition="false"/>
<species id="M_cpd00149_b" name="Co2+[e0]_b" compartment="e0" charge="2" boundaryCondition="true"/>
<species id="M_cpd03398_c0" name="Selenocystathionine[c0]" compartment="c0" charge="0" boundaryCondition="false"/>

<species id="M_cpd14796_c0" name="(Z)-Phenylacetaldehyde oxime[c0]" compartment="c0" charge="0" boundaryCondition="false"/>

<species id="M_cpd14795_c0" name="Benzyl cyanide[c0]" compartment="c0" charge="0" boundaryCondition="false"/>

<species id="M_cpd03413_c0" name="L-Glutamyl 1-phosphate[c0]" compartment="c0" charge="-1" boundaryCondition="false"/>

<species id="M_cpd11430_c0" name="fa1[c0]" compartment="c0" charge="-1" boundaryCondition="false"/>

<species id="M_cpd00402_c0" name="CDPglycerol[c0]" compartment="c0" charge="-2" boundaryCondition="false"/>

<species id="M_cpd02591_c0" name="pendp[c0]" compartment="c0" charge="-2" boundaryCondition="false"/>

<species id="M_cpd02826_c0" name="5'-Phosphoribosylformylglycinamidine[c0]" compartment="c0" charge="-1" boundaryCondition="false"/>

<species id="M_cpd02258_c0" name="4-Hydroxy-2-oxovalerate[c0]" compartment="c0" charge="-1" boundaryCondition="false"/>

<species id="M_cpd03661_c0" name="GD1b[c0]" compartment="c0" charge="-2" boundaryCondition="false"/>

<species id="M_cpd00531_c0" name="Hg2+[c0]" compartment="c0" charge="2" boundaryCondition="false"/>

<species id="M_cpd00531_e0" name="Hg2+[e0]" compartment="e0" charge="2" boundaryCondition="false"/>
<species id="M_cpd00531_b" name="Hg2+[e0]_b" compartment="e0" charge="2" boundaryCondition="true"/>
<species id="M_cpd15527_c0" name="1,2-dioctadec-11-enoyl-sn-glycerol 3-phosphate[c0]" compartment="c0" charge="-1" boundaryCondition="false"/>

<species id="M_cpd00263_c0" name="Pyridoxol[c0]" compartment="c0" charge="0" boundaryCondition="false"/>

<species id="M_cpd00478_c0" name="Pyridoxine phosphate[c0]" compartment="c0" charge="-2" boundaryCondition="false"/>

<species id="M_cpd00978_c0" name="dUDP[c0]" compartment="c0" charge="-2" boundaryCondition="false"/>

<species id="M_cpd03655_c0" name="GD2[c0]" compartment="c0" charge="-2" boundaryCondition="false"/>

<species id="M_cpd15683_c0" name="CDP-1,2-diisoheptadecanoylglycerol[c0]" compartment="c0" charge="-2" boundaryCondition="false"/>

<species id="M_cpd15689_c0" name="Diisoheptadecanoylphosphatidylserine[c0]" compartment="c0" charge="-2" boundaryCondition="false"/>

<species id="M_cpd15584_c0" name="alpha-Methyl-D-glucoside[c0]" compartment="c0" charge="0" boundaryCondition="false"/>

<species id="M_cpd00116_c0" name="Methanol[c0]" compartment="c0" charge="0" boundaryCondition="false"/>

<species id="M_cpd15558_c0" name="phosphatidylserine dioctadec-11-enoyl[c0]" compartment="c0" charge="-2" boundaryCondition="false"/>

<species id="M_cpd00419_c0" name="PM[c0]" compartment="c0" charge="1" boundaryCondition="false"/>

<species id="M_cpd00493_c0" name="Pyridoxamine phosphate[c0]" compartment="c0" charge="-1" boundaryCondition="false"/>

<species id="M_cpd16471_c0" name="Benzylpenicilloic acid[c0]" compartment="c0" charge="-2" boundaryCondition="false"/>

<species id="M_cpd03292_c0" name="Penicillin G[c0]" compartment="c0" charge="-1" boundaryCondition="false"/>

<species id="M_cpd00654_c0" name="Deoxycytidine[c0]" compartment="c0" charge="0" boundaryCondition="false"/>

<species id="M_cpd00412_c0" name="Deoxyuridine[c0]" compartment="c0" charge="0" boundaryCondition="false"/>

<species id="M_cpd03709_c0" name="Salicylaldehyde[c0]" compartment="c0" charge="0" boundaryCondition="false"/>

<species id="M_cpd00599_c0" name="SALC[c0]" compartment="c0" charge="-1" boundaryCondition="false"/>

<species id="M_cpd15524_c0" name="1,2-dihexadecanoyl-sn-glycerol 3-phosphate[c0]" compartment="c0" charge="-1" boundaryCondition="false"/>

<species id="M_cpd08210_c0" name="ADC[c0]" compartment="c0" charge="-1" boundaryCondition="false"/>

<species id="M_cpd00156_c0" name="L-Valine[c0]" compartment="c0" charge="0" boundaryCondition="false"/>

<species id="M_cpd00727_c0" name="2-Phosphoglycolate[c0]" compartment="c0" charge="-3" boundaryCondition="false"/>

<species id="M_cpd00139_c0" name="Glycolate[c0]" compartment="c0" charge="-1" boundaryCondition="false"/>

<species id="M_cpd00307_c0" name="Cytosine[c0]" compartment="c0" charge="0" boundaryCondition="false"/>

<species id="M_cpd00853_c0" name="DPG[c0]" compartment="c0" charge="-3" boundaryCondition="false"/>

<species id="M_cpd11544_c0" name="15-methyl-hexa-decanoyl-ACP[c0]" compartment="c0" charge="-2" boundaryCondition="false"/>

<species id="M_cpd11432_c0" name="fa11coa[c0]" compartment="c0" charge="-3" boundaryCondition="false"/>

<species id="M_cpd00294_c0" name="dAMP[c0]" compartment="c0" charge="-2" boundaryCondition="false"/>

<species id="M_cpd00027_e0" name="D-Glucose[e0]" compartment="e0" charge="0" boundaryCondition="false"/>
<species id="M_cpd00027_b" name="D-Glucose[e0]_b" compartment="e0" charge="0" boundaryCondition="true"/>
<species id="M_cpd12018_c0" name="Retinyl ester[c0]" compartment="c0" charge="0" boundaryCondition="false"/>

<species id="M_cpd14655_c0" name="L-Galactose 1-phosphate[c0]" compartment="c0" charge="-1" boundaryCondition="false"/>

<species id="M_cpd11483_c0" name="(R)-3-Hydroxyoctanoyl-[acyl-carrier protein][c0]" compartment="c0" charge="-2" boundaryCondition="false"/>

<species id="M_cpd00337_c0" name="Hydrouracil[c0]" compartment="c0" charge="0" boundaryCondition="false"/>

<species id="M_cpd01720_c0" name="3-Ureidopropanoate[c0]" compartment="c0" charge="-1" boundaryCondition="false"/>

<species id="M_cpd03285_c0" name="3-Sulfopyruvate[c0]" compartment="c0" charge="-2" boundaryCondition="false"/>

<species id="M_cpd00460_c0" name="Sulfoacetaldehyde[c0]" compartment="c0" charge="-1" boundaryCondition="false"/>

<species id="M_cpd03654_c0" name="GD3[c0]" compartment="c0" charge="-2" boundaryCondition="false"/>

<species id="M_cpd00938_c0" name="4-Carboxymuconolactone[c0]" compartment="c0" charge="-2" boundaryCondition="false"/>

<species id="M_cpd02255_c0" name="3-oxoadipate-enol-lactone[c0]" compartment="c0" charge="-1" boundaryCondition="false"/>

<species id="M_cpd00497_c0" name="XMP[c0]" compartment="c0" charge="-2" boundaryCondition="false"/>

<species id="M_cpd11431_c0" name="fa11[c0]" compartment="c0" charge="-1" boundaryCondition="false"/>

<species id="M_cpd11584_c0" name="Ala-His[c0]" compartment="c0" charge="0" boundaryCondition="false"/>

<species id="M_cpd15724_c0" name="Diisotetradecanoylphosphatidylglycerol[c0]" compartment="c0" charge="-1" boundaryCondition="false"/>

<species id="M_cpd15796_c0" name="Isotetradecanoylcardiolipin (B. subtilis)[c0]" compartment="c0" charge="-2" boundaryCondition="false"/>

<species id="M_cpd15067_c0" name="Delphinidin 3-O-beta-D-glucoside 5-O-(6-coumaroyl-beta-D-glucoside)[c0]" compartment="c0" charge="-2" boundaryCondition="false"/>

<species id="M_cpd02069_c0" name="3-Phosphonooxypyruvate[c0]" compartment="c0" charge="-3" boundaryCondition="false"/>

<species id="M_cpd15696_c0" name="Dianteisoheptadecanoylphosphatidylethanolamine[c0]" compartment="c0" charge="0" boundaryCondition="false"/>

<species id="M_cpd11830_c0" name="S-Aminomethyldihydrolipoylprotein[c0]" compartment="c0" charge="1" boundaryCondition="false"/>

<species id="M_cpd12225_c0" name="Dihydrolipolprotein[c0]" compartment="c0" charge="0" boundaryCondition="false"/>

<species id="M_cpd12592_c0" name="alpha-N-Acetylneuraminyl-2,3-beta-D-galactosyl-R[c0]" compartment="c0" charge="-1" boundaryCondition="false"/>

<species id="M_cpd02972_c0" name="alpha-N-Acetylneuraminyl-2,8-alpha-N-acetylneuraminyl-2,3-beta-D- galactosyl-R[c0]" compartment="c0" charge="-2" boundaryCondition="false"/>

<species id="M_cpd00794_e0" name="TRHL[e0]" compartment="e0" charge="0" boundaryCondition="false"/>
<species id="M_cpd00794_b" name="TRHL[e0]_b" compartment="e0" charge="0" boundaryCondition="true"/>
<species id="M_cpd00523_c0" name="Trehalose 6-phosphate[c0]" compartment="c0" charge="-2" boundaryCondition="false"/>

<species id="M_cpd11591_c0" name="Gly-Met[c0]" compartment="c0" charge="0" boundaryCondition="false"/>

<species id="M_cpd15130_c0" name="Isopentenyl-ATP[c0]" compartment="c0" charge="-3" boundaryCondition="false"/>

<species id="M_cpd00438_c0" name="Deoxyadenosine[c0]" compartment="c0" charge="0" boundaryCondition="false"/>

<species id="M_cpd00509_c0" name="deoxyribose-1-phosphate[c0]" compartment="c0" charge="-2" boundaryCondition="false"/>

<species id="M_cpd00281_c0" name="GABA[c0]" compartment="c0" charge="0" boundaryCondition="false"/>

<species id="M_cpd00105_e0" name="D-Ribose[e0]" compartment="e0" charge="0" boundaryCondition="false"/>
<species id="M_cpd00105_b" name="D-Ribose[e0]_b" compartment="e0" charge="0" boundaryCondition="true"/>
<species id="M_cpd00105_c0" name="D-Ribose[c0]" compartment="c0" charge="0" boundaryCondition="false"/>

<species id="M_cpd00434_c0" name="4-Aminobutanal[c0]" compartment="c0" charge="1" boundaryCondition="false"/>

<species id="M_cpd00226_e0" name="HYXN[e0]" compartment="e0" charge="0" boundaryCondition="false"/>
<species id="M_cpd00226_b" name="HYXN[e0]_b" compartment="e0" charge="0" boundaryCondition="true"/>
<species id="M_cpd01080_c0" name="ocdca[c0]" compartment="c0" charge="-1" boundaryCondition="false"/>

<species id="M_cpd02688_c0" name="S-Methyl-3-phospho-1-thio-D-glycerate[c0]" compartment="c0" charge="-1" boundaryCondition="false"/>

<species id="M_cpd02380_c0" name="S-Methyl-1-thio-D-glycerate[c0]" compartment="c0" charge="0" boundaryCondition="false"/>

<species id="M_cpd02490_c0" name="Lysopine[c0]" compartment="c0" charge="0" boundaryCondition="false"/>

<species id="M_cpd00048_e0" name="Sulfate[e0]" compartment="e0" charge="-2" boundaryCondition="false"/>
<species id="M_cpd00048_b" name="Sulfate[e0]_b" compartment="e0" charge="-2" boundaryCondition="true"/>
<species id="M_cpd00048_c0" name="Sulfate[c0]" compartment="c0" charge="-2" boundaryCondition="false"/>

<species id="M_cpd00331_c0" name="cis-Aconitate[c0]" compartment="c0" charge="-3" boundaryCondition="false"/>

<species id="M_cpd02603_c0" name="3-Lysolecithin[c0]" compartment="c0" charge="0" boundaryCondition="false"/>

<species id="M_cpd02601_c0" name="2-Lysolecithin[c0]" compartment="c0" charge="0" boundaryCondition="false"/>

<species id="M_cpd03671_c0" name="D-Glucosamine1-phosphate[c0]" compartment="c0" charge="-1" boundaryCondition="false"/>

<species id="M_cpd02611_c0" name="N-Acetyl-D-glucosamine1-phosphate[c0]" compartment="c0" charge="-2" boundaryCondition="false"/>

<species id="M_cpd01997_c0" name="Dimethylbenzimidazole[c0]" compartment="c0" charge="0" boundaryCondition="false"/>

<species id="M_cpd00277_c0" name="Deoxyguanosine[c0]" compartment="c0" charge="0" boundaryCondition="false"/>

<species id="M_cpd11436_c0" name="fa3[c0]" compartment="c0" charge="-1" boundaryCondition="false"/>

<species id="M_cpd00042_c0" name="GSH[c0]" compartment="c0" charge="-1" boundaryCondition="false"/>

<species id="M_cpd00682_c0" name="CoA-glutathione[c0]" compartment="c0" charge="-4" boundaryCondition="false"/>

<species id="M_cpd15680_c0" name="1,2-diisopentadecanoyl-sn-glycerol 3-phosphate[c0]" compartment="c0" charge="-1" boundaryCondition="false"/>

<species id="M_cpd09350_c0" name="N2-Acetyl-L-aminoadipyl-delta-phosphate[c0]" compartment="c0" charge="-3" boundaryCondition="false"/>

<species id="M_cpd09351_c0" name="N2-Acetyl-L-aminoadipate semialdehyde[c0]" compartment="c0" charge="-1" boundaryCondition="false"/>

<species id="M_cpd15717_c0" name="Dianteisoheptadecanoylphosphatidylglycerophosphate[c0]" compartment="c0" charge="-2" boundaryCondition="false"/>

<species id="M_cpd01956_c0" name="o-Formylbenzoic acid[c0]" compartment="c0" charge="-1" boundaryCondition="false"/>

<species id="M_cpd15554_c0" name="phosphatidylserine ditetradec-7-enoyl[c0]" compartment="c0" charge="-2" boundaryCondition="false"/>

<species id="M_cpd15530_c0" name="phosphatidylethanolamine ditetradec-7-enoyl[c0]" compartment="c0" charge="0" boundaryCondition="false"/>

<species id="M_cpd15543_c0" name="Phosphatidylglycerophosphate ditetradecanoyl[c0]" compartment="c0" charge="-2" boundaryCondition="false"/>

<species id="M_cpd11511_c0" name="10-methyl-dodecanoyl-ACP[c0]" compartment="c0" charge="-1" boundaryCondition="false"/>

<species id="M_cpd06559_c0" name="alpha-Farnesene[c0]" compartment="c0" charge="0" boundaryCondition="false"/>

<species id="M_cpd00238_c0" name="Sedoheptulose7-phosphate[c0]" compartment="c0" charge="-2" boundaryCondition="false"/>

<species id="M_cpd01293_c0" name="5-Oxoproline[c0]" compartment="c0" charge="-1" boundaryCondition="false"/>

<species id="M_cpd14710_c0" name="2,6-Dihydroxypseudooxynicotine[c0]" compartment="c0" charge="1" boundaryCondition="false"/>

<species id="M_cpd01955_c0" name="2,6-Dihydroxypyridine[c0]" compartment="c0" charge="0" boundaryCondition="false"/>

<species id="M_cpd14711_c0" name="4-Methylaminobutyrate[c0]" compartment="c0" charge="0" boundaryCondition="false"/>

<species id="M_cpd09811_c0" name="4-Hydroxymethylsalicylaldehyde[c0]" compartment="c0" charge="0" boundaryCondition="false"/>

<species id="M_cpd09812_c0" name="4-Hydroxymethylsalicylate[c0]" compartment="c0" charge="-1" boundaryCondition="false"/>

<species id="M_cpd00668_c0" name="ALCTT[c0]" compartment="c0" charge="-1" boundaryCondition="false"/>

<species id="M_cpd03989_c0" name="2-Hydroxy-6-oxo-7-methylocta-2,4-dienoate[c0]" compartment="c0" charge="-1" boundaryCondition="false"/>

<species id="M_cpd01711_c0" name="Isobutyrate[c0]" compartment="c0" charge="-1" boundaryCondition="false"/>

<species id="M_cpd00111_c0" name="Oxidized glutathione[c0]" compartment="c0" charge="-2" boundaryCondition="false"/>

<species id="M_cpd00274_c0" name="Citrulline[c0]" compartment="c0" charge="0" boundaryCondition="false"/>

<species id="M_cpd00712_c0" name="2-Dehydropantoate[c0]" compartment="c0" charge="-1" boundaryCondition="false"/>

<species id="M_cpd02631_c0" name="DKDI[c0]" compartment="c0" charge="0" boundaryCondition="false"/>

<species id="M_cpd16540_c0" name="5-Deoxy glucuronic acid[c0]" compartment="c0" charge="-1" boundaryCondition="false"/>

<species id="M_cpd00742_c0" name="Allophanate[c0]" compartment="c0" charge="-1" boundaryCondition="false"/>

<species id="M_cpd00417_c0" name="L-Lyxitol[c0]" compartment="c0" charge="0" boundaryCondition="false"/>

<species id="M_cpd00015_c0" name="FAD[c0]" compartment="c0" charge="-3" boundaryCondition="false"/>

<species id="M_cpd15585_c0" name="beta-Methylglucoside[c0]" compartment="c0" charge="0" boundaryCondition="false"/>

<species id="M_cpd00322_e0" name="L-Isoleucine[e0]" compartment="e0" charge="0" boundaryCondition="false"/>
<species id="M_cpd00322_b" name="L-Isoleucine[e0]_b" compartment="e0" charge="0" boundaryCondition="true"/>
<species id="M_cpd15716_c0" name="Diisoheptadecanoylphosphatidylglycerophosphate[c0]" compartment="c0" charge="-2" boundaryCondition="false"/>

<species id="M_cpd00393_c0" name="Folate[c0]" compartment="c0" charge="-2" boundaryCondition="false"/>

<species id="M_cpd15087_c0" name="Pelargonidin 3-glucoside 5-caffeoylglucoside[c0]" compartment="c0" charge="-1" boundaryCondition="false"/>

<species id="M_cpd00104_e0" name="BIOT[e0]" compartment="e0" charge="-1" boundaryCondition="false"/>
<species id="M_cpd00104_b" name="BIOT[e0]_b" compartment="e0" charge="-1" boundaryCondition="true"/>
<species id="M_cpd11590_c0" name="met-L-ala-L[c0]" compartment="c0" charge="-1" boundaryCondition="false"/>

<species id="M_cpd04810_c0" name="5-FU[c0]" compartment="c0" charge="0" boundaryCondition="false"/>

<species id="M_cpd16438_c0" name="5-Fluorouridine monophosphate[c0]" compartment="c0" charge="-1" boundaryCondition="false"/>

<species id="M_cpd11551_c0" name="6-methyl-3-hydroxy-heptanoyl-ACP[c0]" compartment="c0" charge="-1" boundaryCondition="false"/>

<species id="M_cpd03470_c0" name="Iminoaspartate[c0]" compartment="c0" charge="-2" boundaryCondition="false"/>

<species id="M_cpd11520_c0" name="isovaleryl-ACP[c0]" compartment="c0" charge="-2" boundaryCondition="false"/>

<species id="M_cpd00309_c0" name="XAN[c0]" compartment="c0" charge="0" boundaryCondition="false"/>

<species id="M_cpd16439_c0" name="5'-Deoxy-5-fluorocytidine[c0]" compartment="c0" charge="0" boundaryCondition="false"/>

<species id="M_cpd16329_c0" name="Doxifluridine[c0]" compartment="c0" charge="0" boundaryCondition="false"/>

<species id="M_cpd06713_c0" name="6-Ketoxycyclohex-1-ene-1-carboxyl-CoA[c0]" compartment="c0" charge="-3" boundaryCondition="false"/>

<species id="M_cpd04103_c0" name="3-Hydroxypimelyl-CoA[c0]" compartment="c0" charge="-4" boundaryCondition="false"/>

<species id="M_cpd00007_e0" name="O2[e0]" compartment="e0" charge="0" boundaryCondition="false"/>
<species id="M_cpd00007_b" name="O2[e0]_b" compartment="e0" charge="0" boundaryCondition="true"/>
<species id="M_cpd02229_c0" name="Bactoprenyl diphosphate[c0]" compartment="c0" charge="-2" boundaryCondition="false"/>

<species id="M_cpd00520_c0" name="2-Dehydro-3-deoxy-L-pentonate[c0]" compartment="c0" charge="-1" boundaryCondition="false"/>

<species id="M_cpd03424_e0" name="Vitamin B12[e0]" compartment="e0" charge="6" boundaryCondition="false"/>
<species id="M_cpd03424_b" name="Vitamin B12[e0]_b" compartment="e0" charge="6" boundaryCondition="true"/>
<species id="M_cpd03424_c0" name="Vitamin B12[c0]" compartment="c0" charge="6" boundaryCondition="false"/>

<species id="M_cpd00078_c0" name="Succinyl-CoA[c0]" compartment="c0" charge="-5" boundaryCondition="false"/>

<species id="M_cpd03496_c0" name="Undecaprenyl-diphospho-N-acetylmuramoyl-(N-acetylglucosamine)-L-alanyl-D-glutaminyl-meso-2,6-diaminopimeloyl-D-alanyl-D-alanine[c0]" compartment="c0" charge="-3" boundaryCondition="false"/>

<species id="M_cpd00186_c0" name="D-Glutamate[c0]" compartment="c0" charge="-1" boundaryCondition="false"/>

<species id="M_cpd15534_c0" name="phosphatidylethanolamine dioctadec-11-enoyl[c0]" compartment="c0" charge="0" boundaryCondition="false"/>

<species id="M_cpd02968_c0" name="UDP-N-acetylmuramoyl-L-alanyl-D-glutamyl-6-carboxy-L-lysyl-D-alanyl- D-alanine[c0]" compartment="c0" charge="-4" boundaryCondition="false"/>

<species id="M_cpd15131_c0" name="Isopentenyl-ADP[c0]" compartment="c0" charge="-2" boundaryCondition="false"/>

<species id="M_cpd15665_c0" name="Peptidoglycan polymer (n subunits)[c0]" compartment="c0" charge="-4" boundaryCondition="false"/>

<species id="M_cpd08238_c0" name="(S)-(-)-Citronellal[c0]" compartment="c0" charge="0" boundaryCondition="false"/>

<species id="M_cpd00280_c0" name="D-Galacturonate[c0]" compartment="c0" charge="-1" boundaryCondition="false"/>

<species id="M_cpd02497_c0" name="D-Galacturonate 1-phosphate[c0]" compartment="c0" charge="-3" boundaryCondition="false"/>

<species id="M_cpd03279_c0" name="Deoxyinosine[c0]" compartment="c0" charge="0" boundaryCondition="false"/>

<species id="M_cpd00348_c0" name="D-Galactose 1-phosphate[c0]" compartment="c0" charge="-2" boundaryCondition="false"/>

<species id="M_cpd15066_c0" name="Cyanidin 3-O-beta-D-glucoside 5-O-(6-coumaroyl-beta-D-glucoside)[c0]" compartment="c0" charge="-1" boundaryCondition="false"/>

<species id="M_cpd01092_c0" name="Allantoin[c0]" compartment="c0" charge="-1" boundaryCondition="false"/>

<species id="M_cpd12640_c0" name="GM1[c0]" compartment="c0" charge="-1" boundaryCondition="false"/>

<species id="M_cpd00667_c0" name="11-cis-Retinol[c0]" compartment="c0" charge="0" boundaryCondition="false"/>

<species id="M_cpd02184_c0" name="11-cis-Retinyl palmitate[c0]" compartment="c0" charge="0" boundaryCondition="false"/>

<species id="M_cpd03583_c0" name="D-arabino-6-Phospho-hex-3-ulose[c0]" compartment="c0" charge="-2" boundaryCondition="false"/>

<species id="M_cpd15695_c0" name="Diisoheptadecanoylphosphatidylethanolamine[c0]" compartment="c0" charge="0" boundaryCondition="false"/>

<species id="M_cpd00136_c0" name="4-Hydroxybenzoate[c0]" compartment="c0" charge="-1" boundaryCondition="false"/>

<species id="M_cpd00127_c0" name="Phenol[c0]" compartment="c0" charge="0" boundaryCondition="false"/>

<species id="M_cpd00156_e0" name="L-Valine[e0]" compartment="e0" charge="0" boundaryCondition="false"/>
<species id="M_cpd00156_b" name="L-Valine[e0]_b" compartment="e0" charge="0" boundaryCondition="true"/>
<species id="M_cpd02039_c0" name="1-Aminopropan-2-ol[c0]" compartment="c0" charge="1" boundaryCondition="false"/>

<species id="M_cpd11505_c0" name="8-methyl-3-hydroxy-decanoyl-ACP[c0]" compartment="c0" charge="-1" boundaryCondition="false"/>

<species id="M_cpd11497_c0" name="4-methyl-3-hydroxy-hexanoyl-ACP[c0]" compartment="c0" charge="-1" boundaryCondition="false"/>

<species id="M_cpd11557_c0" name="8-methyl-nonanoyl-ACP[c0]" compartment="c0" charge="-1" boundaryCondition="false"/>

<species id="M_cpd12755_c0" name="Cyanoglycoside[c0]" compartment="c0" charge="0" boundaryCondition="false"/>

<species id="M_cpd12754_c0" name="Cyanohydrin[c0]" compartment="c0" charge="0" boundaryCondition="false"/>

<species id="M_cpd00673_c0" name="Dihydrothymine[c0]" compartment="c0" charge="0" boundaryCondition="false"/>

<species id="M_cpd03034_c0" name="3-Ureidoisobutyrate[c0]" compartment="c0" charge="-1" boundaryCondition="false"/>

<species id="M_cpd00918_c0" name="2-Acetamido-5-oxopentanoate[c0]" compartment="c0" charge="-1" boundaryCondition="false"/>

<species id="M_cpd00408_c0" name="Pantoate[c0]" compartment="c0" charge="-1" boundaryCondition="false"/>

<species id="M_cpd00956_c0" name="1-(2-carboxyphenylamino)-1-deoxyribulose 5-phosphate[c0]" compartment="c0" charge="-3" boundaryCondition="false"/>

<species id="M_cpd15726_c0" name="Dianteisopentadecanoylphosphatidylglycerol[c0]" compartment="c0" charge="-1" boundaryCondition="false"/>

<species id="M_cpd15798_c0" name="Anteisopentadecanoylcardiolipin (B. subtilis)[c0]" compartment="c0" charge="-2" boundaryCondition="false"/>

<species id="M_cpd15677_c0" name="1,2-diisoheptadecanoyl-sn-glycerol 3-phosphate[c0]" compartment="c0" charge="-1" boundaryCondition="false"/>

<species id="M_cpd00982_c0" name="FADH2[c0]" compartment="c0" charge="-2" boundaryCondition="false"/>

<species id="M_cpd15718_c0" name="Diisotetradecanoylphosphatidylglycerophosphate[c0]" compartment="c0" charge="-2" boundaryCondition="false"/>

<species id="M_cpd00145_c0" name="Hydroxypyruvate[c0]" compartment="c0" charge="-1" boundaryCondition="false"/>

<species id="M_cpd00837_c0" name="S-Adenosylmethioninamine[c0]" compartment="c0" charge="2" boundaryCondition="false"/>

<species id="M_cpd00820_c0" name="L-Galactono-1,4-lactone[c0]" compartment="c0" charge="0" boundaryCondition="false"/>

<species id="M_cpd00059_c0" name="L-Ascorbate[c0]" compartment="c0" charge="-1" boundaryCondition="false"/>

<species id="M_cpd15542_c0" name="Phosphatidylglycerophosphate didodecanoyl[c0]" compartment="c0" charge="-2" boundaryCondition="false"/>

<species id="M_cpd11509_c0" name="10-methyl-3-hydroxy-dodecanoyl-ACP[c0]" compartment="c0" charge="-1" boundaryCondition="false"/>

<species id="M_cpd15522_c0" name="1,2-ditetradecanoyl-sn-glycerol 3-phosphate[c0]" compartment="c0" charge="-1" boundaryCondition="false"/>

<species id="M_cpd11562_c0" name="12-methyl-3-oxo-tridecanoyl-ACP[c0]" compartment="c0" charge="-1" boundaryCondition="false"/>

<species id="M_cpd11563_c0" name="12-methyl-3-hydroxy-tridecanoyl-ACP[c0]" compartment="c0" charge="-1" boundaryCondition="false"/>

<species id="M_cpd02720_c0" name="5-Amino-6--5-phosphoribitylaminouracil[c0]" compartment="c0" charge="-2" boundaryCondition="false"/>

<species id="M_cpd00150_c0" name="HCN[c0]" compartment="c0" charge="0" boundaryCondition="false"/>

<species id="M_cpd01211_c0" name="Thiocyanate[c0]" compartment="c0" charge="-1" boundaryCondition="false"/>

<species id="M_cpd11581_c0" name="gly-asn-L[c0]" compartment="c0" charge="0" boundaryCondition="false"/>

<species id="M_cpd02471_c0" name="Linalool[c0]" compartment="c0" charge="0" boundaryCondition="false"/>

<species id="M_cpd15269_c0" name="octadecenoate[c0]" compartment="c0" charge="-1" boundaryCondition="false"/>

<species id="M_cpd15274_c0" name="Octadecenoyl-CoA[c0]" compartment="c0" charge="-3" boundaryCondition="false"/>

<species id="M_cpd02782_c0" name="UDP-N-acetyl-D-glucosaminouronate[c0]" compartment="c0" charge="-3" boundaryCondition="false"/>

<species id="M_cpd09739_c0" name="UDP-N-acetyl-D-galactosaminuronic acid[c0]" compartment="c0" charge="-3" boundaryCondition="false"/>

<species id="M_cpd03158_c0" name="Nicotianamine[c0]" compartment="c0" charge="-1" boundaryCondition="false"/>

<species id="M_cpd11569_c0" name="14-methyl-pentadecanoyl-ACP[c0]" compartment="c0" charge="-2" boundaryCondition="false"/>

<species id="M_cpd00709_c0" name="beta D-Galactose[c0]" compartment="c0" charge="0" boundaryCondition="false"/>

<species id="M_cpd15546_c0" name="Phosphatidylglycerophosphate dihexadec-9-enoyl[c0]" compartment="c0" charge="-2" boundaryCondition="false"/>

<species id="M_cpd00498_c0" name="2-Aceto-2-hydroxybutanoate[c0]" compartment="c0" charge="-1" boundaryCondition="false"/>

<species id="M_cpd06227_c0" name="THF-L-glutamate[c0]" compartment="c0" charge="-3" boundaryCondition="false"/>

<species id="M_cpd15494_c0" name="Maltoheptaose[c0]" compartment="c0" charge="0" boundaryCondition="false"/>

<species id="M_cpd00011_e0" name="CO2[e0]" compartment="e0" charge="0" boundaryCondition="false"/>
<species id="M_cpd00011_b" name="CO2[e0]_b" compartment="e0" charge="0" boundaryCondition="true"/>
<species id="M_cpd11470_c0" name="Octanoyl-ACP[c0]" compartment="c0" charge="-2" boundaryCondition="false"/>

<species id="M_cpd11561_c0" name="10-methyl-undecanoyl-ACP[c0]" compartment="c0" charge="-1" boundaryCondition="false"/>

<species id="M_cpd03847_c0" name="Myristic acid[c0]" compartment="c0" charge="-1" boundaryCondition="false"/>

<species id="M_cpd03606_c0" name="2-Oxo-3-hydroxy-4-phosphobutanoate[c0]" compartment="c0" charge="-3" boundaryCondition="false"/>

<species id="M_cpd00502_c0" name="5-Formiminotetrahydrofolate[c0]" compartment="c0" charge="-2" boundaryCondition="false"/>

<species id="M_cpd00344_c0" name="N-Formimino-L-glutamate[c0]" compartment="c0" charge="-1" boundaryCondition="false"/>

<species id="M_cpd00143_c0" name="Phenylpyruvate[c0]" compartment="c0" charge="-1" boundaryCondition="false"/>

<species id="M_cpd01882_c0" name="Isovaleryl-CoA[c0]" compartment="c0" charge="-4" boundaryCondition="false"/>

<species id="M_cpd15663_c0" name="Prenol-45n teichoic acid-alanine substituted[c0]" compartment="c0" charge="-47" boundaryCondition="false"/>

<species id="M_cpd15668_c0" name="glycerol teichoic acid (n=45), linked, D-ala substituted[c0]" compartment="c0" charge="-48" boundaryCondition="false"/>

<species id="M_cpd03561_c0" name="2-Hydroxybutyrate[c0]" compartment="c0" charge="-1" boundaryCondition="false"/>

<species id="M_cpd00028_c0" name="Heme[c0]" compartment="c0" charge="-2" boundaryCondition="false"/>

<species id="M_cpd00030_c0" name="Mn2+[c0]" compartment="c0" charge="2" boundaryCondition="false"/>

<species id="M_cpd00264_c0" name="Spermidine[c0]" compartment="c0" charge="3" boundaryCondition="false"/>

<species id="M_cpd00099_c0" name="Cl-[c0]" compartment="c0" charge="-1" boundaryCondition="false"/>

<species id="M_cpd15352_c0" name="2-Demethylmenaquinone 8[c0]" compartment="c0" charge="0" boundaryCondition="false"/>

<species id="M_cpd15432_c0" name="core oligosaccharide lipid A[c0]" compartment="c0" charge="-11" boundaryCondition="false"/>

<species id="M_cpd00063_c0" name="Ca2+[c0]" compartment="c0" charge="2" boundaryCondition="false"/>

<species id="M_cpd00205_c0" name="K+[c0]" compartment="c0" charge="1" boundaryCondition="false"/>

<species id="M_cpd11416_c0" name="Biomass[c0]" compartment="c0" charge="0" boundaryCondition="false"/>

<species id="M_cpd00557_c0" name="Siroheme[c0]" compartment="c0" charge="-8" boundaryCondition="false"/>

<species id="M_cpd03831_c0" name="ADP-L-glycero-D-manno-heptose[c0]" compartment="c0" charge="-2" boundaryCondition="false"/>

<species id="M_cpd15549_c0" name="phospho-heptosyl-heptosyl-kdo2-lipidA[c0]" compartment="c0" charge="-8" boundaryCondition="false"/>

<species id="M_cpd15488_c0" name="heptosyl-phospho-heptosyl-heptosyl-kdo2-lipidA[c0]" compartment="c0" charge="-8" boundaryCondition="false"/>

<species id="M_cpd00731_c0" name="Ala-Ala[c0]" compartment="c0" charge="0" boundaryCondition="false"/>

<species id="M_cpd00559_c0" name="Supraene[c0]" compartment="c0" charge="0" boundaryCondition="false"/>

<species id="M_cpd11594_c0" name="Dextrin[c0]" compartment="c0" charge="0" boundaryCondition="false"/>

<species id="M_cpd11539_c0" name="13-methyl-trans-tetra-dec-2-enoyl-ACP[c0]" compartment="c0" charge="-1" boundaryCondition="false"/>

<species id="M_cpd11510_c0" name="10-methyl-trans-dodec-2-enoyl-ACP[c0]" compartment="c0" charge="-1" boundaryCondition="false"/>

<species id="M_cpd02113_c0" name="dTDP-rhamnose[c0]" compartment="c0" charge="-2" boundaryCondition="false"/>

<species id="M_cpd00522_c0" name="dTDP-4-oxo-L-rhamnose[c0]" compartment="c0" charge="-2" boundaryCondition="false"/>

<species id="M_cpd15353_c0" name="2-Demethylmenaquinol 8[c0]" compartment="c0" charge="0" boundaryCondition="false"/>

<species id="M_cpd03585_c0" name="KDO-lipid IV(A)[c0]" compartment="c0" charge="-5" boundaryCondition="false"/>

<species id="M_cpd03586_c0" name="kdo2-lipid iva[c0]" compartment="c0" charge="-6" boundaryCondition="false"/>

<species id="M_cpd02835_c0" name="UDP-2,3-bis(3-hydroxytetradecanoyl)glucosamine[c0]" compartment="c0" charge="-2" boundaryCondition="false"/>

<species id="M_cpd02930_c0" name="Lipid X[c0]" compartment="c0" charge="-2" boundaryCondition="false"/>

<species id="M_cpd03443_c0" name="3-Octaprenyl-4-hydroxybenzoate[c0]" compartment="c0" charge="-1" boundaryCondition="false"/>

<species id="M_cpd03444_c0" name="2-Octaprenylphenol[c0]" compartment="c0" charge="0" boundaryCondition="false"/>

<species id="M_cpd00516_e0" name="meso-2,6-Diaminopimelate[e0]" compartment="e0" charge="0" boundaryCondition="false"/>
<species id="M_cpd00516_b" name="meso-2,6-Diaminopimelate[e0]_b" compartment="e0" charge="0" boundaryCondition="true"/>
<species id="M_cpd02557_c0" name="Farnesylfarnesylgeraniol[c0]" compartment="c0" charge="-2" boundaryCondition="false"/>

<species id="M_cpd15475_c0" name="glucosyl-galactosyl-glucosyl-inner core oligosaccharide lipid A[c0]" compartment="c0" charge="-11" boundaryCondition="false"/>

<species id="M_cpd15477_c0" name="glucosyl-glucosyl-galactosyl-glucosyl-inner core oligosaccharide lipid A[c0]" compartment="c0" charge="-11" boundaryCondition="false"/>

<species id="M_cpd00241_e0" name="dGTP[e0]" compartment="e0" charge="-3" boundaryCondition="false"/>
<species id="M_cpd00241_b" name="dGTP[e0]_b" compartment="e0" charge="-3" boundaryCondition="true"/>
<species id="M_cpd00051_e0" name="L-Arginine[e0]" compartment="e0" charge="1" boundaryCondition="false"/>
<species id="M_cpd00051_b" name="L-Arginine[e0]_b" compartment="e0" charge="1" boundaryCondition="true"/>
<species id="M_cpd03445_c0" name="2-Octaprenyl-6-hydroxyphenol[c0]" compartment="c0" charge="0" boundaryCondition="false"/>

<species id="M_cpd11506_c0" name="8-methyl-trans-dec-2-enoyl-ACP[c0]" compartment="c0" charge="-1" boundaryCondition="false"/>

<species id="M_cpd11514_c0" name="12-methyl-trans-tetra-dec-2-enoyl-ACP[c0]" compartment="c0" charge="-1" boundaryCondition="false"/>

<species id="M_cpd00064_e0" name="Ornithine[e0]" compartment="e0" charge="1" boundaryCondition="false"/>
<species id="M_cpd00064_b" name="Ornithine[e0]_b" compartment="e0" charge="1" boundaryCondition="true"/>
<species id="M_cpd00075_c0" name="Nitrite[c0]" compartment="c0" charge="-1" boundaryCondition="false"/>

<species id="M_cpd00528_e0" name="N2[e0]" compartment="e0" charge="0" boundaryCondition="false"/>
<species id="M_cpd00528_b" name="N2[e0]_b" compartment="e0" charge="0" boundaryCondition="true"/>
<species id="M_cpd00528_c0" name="N2[c0]" compartment="c0" charge="0" boundaryCondition="false"/>

<species id="M_cpd00028_e0" name="Heme[e0]" compartment="e0" charge="-2" boundaryCondition="false"/>
<species id="M_cpd00028_b" name="Heme[e0]_b" compartment="e0" charge="-2" boundaryCondition="true"/>
<species id="M_cpd11531_c0" name="9-methyl-trans-dec-2-enoyl-ACP[c0]" compartment="c0" charge="-1" boundaryCondition="false"/>

<species id="M_cpd03587_c0" name="kdo2-lipid a[c0]" compartment="c0" charge="-6" boundaryCondition="false"/>

<species id="M_cpd15485_c0" name="heptosyl-kdo2-lipidA[c0]" compartment="c0" charge="-5" boundaryCondition="false"/>

<species id="M_cpd11527_c0" name="7-methyl-trans-oct-2-enoyl-ACP[c0]" compartment="c0" charge="-1" boundaryCondition="false"/>

<species id="M_cpd00774_c0" name="UroporphyrinogenIII[c0]" compartment="c0" charge="-8" boundaryCondition="false"/>

<species id="M_cpd01620_c0" name="Precorrin 2[c0]" compartment="c0" charge="-7" boundaryCondition="false"/>

<species id="M_cpd15469_c0" name="galactosyl-glucosyl-inner core oligosaccharide lipid A[c0]" compartment="c0" charge="-11" boundaryCondition="false"/>

<species id="M_cpd15329_c0" name="1-octadecanoyl-sn-glycerol 3-phosphate[c0]" compartment="c0" charge="-2" boundaryCondition="false"/>

<species id="M_cpd00119_e0" name="L-Histidine[e0]" compartment="e0" charge="0" boundaryCondition="false"/>
<species id="M_cpd00119_b" name="L-Histidine[e0]_b" compartment="e0" charge="0" boundaryCondition="true"/>
<species id="M_cpd03830_c0" name="ADP-D-glycero-D-manno-heptose[c0]" compartment="c0" charge="-2" boundaryCondition="false"/>

<species id="M_cpd00136_e0" name="4-Hydroxybenzoate[e0]" compartment="e0" charge="-1" boundaryCondition="false"/>
<species id="M_cpd00136_b" name="4-Hydroxybenzoate[e0]_b" compartment="e0" charge="-1" boundaryCondition="true"/>
<species id="M_cpd01476_c0" name="Protoporphyrin[c0]" compartment="c0" charge="-2" boundaryCondition="false"/>

<species id="M_cpd11502_c0" name="6-methyl-trans-oct-2-enoyl-ACP[c0]" compartment="c0" charge="-1" boundaryCondition="false"/>

<species id="M_cpd15484_c0" name="heptosyl-heptosyl-kdo2-lipidA[c0]" compartment="c0" charge="-5" boundaryCondition="false"/>

<species id="M_cpd00010_e0" name="CoA[e0]" compartment="e0" charge="-4" boundaryCondition="false"/>
<species id="M_cpd00010_b" name="CoA[e0]_b" compartment="e0" charge="-4" boundaryCondition="true"/>
<species id="M_cpd00099_e0" name="Cl-[e0]" compartment="e0" charge="-1" boundaryCondition="false"/>
<species id="M_cpd00099_b" name="Cl-[e0]_b" compartment="e0" charge="-1" boundaryCondition="true"/>
<species id="M_cpd00185_c0" name="D-Arabinose[c0]" compartment="c0" charge="0" boundaryCondition="false"/>

<species id="M_cpd02886_c0" name="UDP-3-O-(beta-hydroxymyristoyl)-N-acetylglucosamine[c0]" compartment="c0" charge="-2" boundaryCondition="false"/>

<species id="M_cpd00030_e0" name="Mn2+[e0]" compartment="e0" charge="2" boundaryCondition="false"/>
<species id="M_cpd00030_b" name="Mn2+[e0]_b" compartment="e0" charge="2" boundaryCondition="true"/>
<species id="M_cpd00017_e0" name="S-Adenosyl-L-methionine[e0]" compartment="e0" charge="1" boundaryCondition="false"/>
<species id="M_cpd00017_b" name="S-Adenosyl-L-methionine[e0]_b" compartment="e0" charge="1" boundaryCondition="true"/>
<species id="M_cpd15550_c0" name="phospho-heptosyl-phospho-heptosyl-heptosyl-kdo2-lipidA[c0]" compartment="c0" charge="-10" boundaryCondition="false"/>

<species id="M_cpd15492_c0" name="kdo-phospho-heptosyl-phospho-heptosyl-heptosyl-kdo2-lipidA[c0]" compartment="c0" charge="-11" boundaryCondition="false"/>

<species id="M_cpd03002_c0" name="Lipid A disaccharide[c0]" compartment="c0" charge="-2" boundaryCondition="false"/>

<species id="M_cpd04918_c0" name="D-Glycero-D-manno-heptose7-phosphate[c0]" compartment="c0" charge="-2" boundaryCondition="false"/>

<species id="M_cpd08316_c0" name="D-Glycero-D-manno-heptose1-7-bisphosphate[c0]" compartment="c0" charge="-4" boundaryCondition="false"/>

<species id="M_cpd15671_c0" name="1-isoheptadecanoyl-sn-glycerol 3-phosphate[c0]" compartment="c0" charge="-1" boundaryCondition="false"/>

<species id="M_cpd11543_c0" name="15-methyl-trans-hexa-dec-2-enoyl-ACP[c0]" compartment="c0" charge="-1" boundaryCondition="false"/>

<species id="M_cpd00069_e0" name="L-Tyrosine[e0]" compartment="e0" charge="0" boundaryCondition="false"/>
<species id="M_cpd00069_b" name="L-Tyrosine[e0]_b" compartment="e0" charge="0" boundaryCondition="true"/>
<species id="M_cpd01188_e0" name="Lanosterol[e0]" compartment="e0" charge="0" boundaryCondition="false"/>
<species id="M_cpd01188_b" name="Lanosterol[e0]_b" compartment="e0" charge="0" boundaryCondition="true"/>
<species id="M_cpd01188_c0" name="Lanosterol[c0]" compartment="c0" charge="0" boundaryCondition="false"/>

<species id="M_cpd03736_c0" name="Lauroyl-KDO2-lipid IV(A)[c0]" compartment="c0" charge="-6" boundaryCondition="false"/>

<species id="M_cpd15494_e0" name="Maltoheptaose[e0]" compartment="e0" charge="0" boundaryCondition="false"/>
<species id="M_cpd15494_b" name="Maltoheptaose[e0]_b" compartment="e0" charge="0" boundaryCondition="true"/>
<species id="M_cpd11606_e0" name="Menaquinone 7[e0]" compartment="e0" charge="0" boundaryCondition="false"/>
<species id="M_cpd11606_b" name="Menaquinone 7[e0]_b" compartment="e0" charge="0" boundaryCondition="true"/>
<species id="M_cpd11606_c0" name="Menaquinone 7[c0]" compartment="c0" charge="0" boundaryCondition="false"/>

<species id="M_cpd02295_c0" name="1-4-Dihydroxy-2-naphthoate[c0]" compartment="c0" charge="-1" boundaryCondition="false"/>

<species id="M_cpd02090_c0" name="Glycerophosphoglycerol[c0]" compartment="c0" charge="-1" boundaryCondition="false"/>

<species id="M_cpd15323_c0" name="1-Acyl-sn-glycero-3-phosphoglycerol octadecanoyl[c0]" compartment="c0" charge="-1" boundaryCondition="false"/>

<species id="M_cpd00220_e0" name="Riboflavin[e0]" compartment="e0" charge="-1" boundaryCondition="false"/>
<species id="M_cpd00220_b" name="Riboflavin[e0]_b" compartment="e0" charge="-1" boundaryCondition="true"/>
<species id="M_cpd15672_c0" name="1-anteisoheptadecanoyl-sn-glycerol 3-phosphate[c0]" compartment="c0" charge="-1" boundaryCondition="false"/>

<species id="M_cpd00393_e0" name="Folate[e0]" compartment="e0" charge="-2" boundaryCondition="false"/>
<species id="M_cpd00393_b" name="Folate[e0]_b" compartment="e0" charge="-2" boundaryCondition="true"/>
<species id="M_cpd04920_c0" name="D-Glycero-D-manno-heptose1-phosphate[c0]" compartment="c0" charge="-2" boundaryCondition="false"/>

<species id="M_cpd00066_e0" name="L-Phenylalanine[e0]" compartment="e0" charge="0" boundaryCondition="false"/>
<species id="M_cpd00066_b" name="L-Phenylalanine[e0]_b" compartment="e0" charge="0" boundaryCondition="true"/>
<species id="M_cpd02083_c0" name="CoproporphyrinogenIII[c0]" compartment="c0" charge="-4" boundaryCondition="false"/>

<species id="M_cpd11498_c0" name="4-methyl-trans-hex-2-enoyl-ACP[c0]" compartment="c0" charge="-1" boundaryCondition="false"/>

<species id="M_cpd00791_c0" name="ProtoporphyrinogenIX[c0]" compartment="c0" charge="-2" boundaryCondition="false"/>

<species id="M_cpd03446_c0" name="2-Octaprenyl-6-methoxyphenol[c0]" compartment="c0" charge="0" boundaryCondition="false"/>

<species id="M_cpd15489_c0" name="inner core oligosaccharide lipid A[c0]" compartment="c0" charge="-7" boundaryCondition="false"/>

<species id="M_cpd15479_c0" name="glucosyl-inner core oligosaccharide lipid A[c0]" compartment="c0" charge="-11" boundaryCondition="false"/>

<species id="M_cpd11523_c0" name="5-methyl-trans-hex-2-enoyl-ACP[c0]" compartment="c0" charge="-1" boundaryCondition="false"/>

<species id="M_cpd01414_e0" name="Tetrathionate[e0]" compartment="e0" charge="-2" boundaryCondition="false"/>
<species id="M_cpd01414_b" name="Tetrathionate[e0]_b" compartment="e0" charge="-2" boundaryCondition="true"/>
<species id="M_cpd01414_c0" name="Tetrathionate[c0]" compartment="c0" charge="-2" boundaryCondition="false"/>

<species id="M_cpd00776_c0" name="Squalene 2,3-oxide[c0]" compartment="c0" charge="0" boundaryCondition="false"/>

<species id="M_cpd11594_e0" name="Dextrin[e0]" compartment="e0" charge="0" boundaryCondition="false"/>
<species id="M_cpd11594_b" name="Dextrin[e0]_b" compartment="e0" charge="0" boundaryCondition="true"/>
<species id="M_cpd00046_e0" name="CMP[e0]" compartment="e0" charge="-2" boundaryCondition="false"/>
<species id="M_cpd00046_b" name="CMP[e0]_b" compartment="e0" charge="-2" boundaryCondition="true"/>
<species id="M_cpd15269_e0" name="octadecenoate[e0]" compartment="e0" charge="-1" boundaryCondition="false"/>
<species id="M_cpd15269_b" name="octadecenoate[e0]_b" compartment="e0" charge="-1" boundaryCondition="true"/>
<species id="M_cpd00305_e0" name="Thiamin[e0]" compartment="e0" charge="1" boundaryCondition="false"/>
<species id="M_cpd00305_b" name="Thiamin[e0]_b" compartment="e0" charge="1" boundaryCondition="true"/>
<species id="M_cpd02993_c0" name="Lipid IV(A)[c0]" compartment="c0" charge="-4" boundaryCondition="false"/>

<species id="M_cpd00185_e0" name="D-Arabinose[e0]" compartment="e0" charge="0" boundaryCondition="false"/>
<species id="M_cpd00185_b" name="D-Arabinose[e0]_b" compartment="e0" charge="0" boundaryCondition="true"/>
<species id="M_cpd00115_e0" name="dATP[e0]" compartment="e0" charge="-3" boundaryCondition="false"/>
<species id="M_cpd00115_b" name="dATP[e0]_b" compartment="e0" charge="-3" boundaryCondition="true"/>
<species id="M_cpd11535_c0" name="11-methyl-trans-dodec-2-enoyl-ACP[c0]" compartment="c0" charge="-1" boundaryCondition="false"/>

<species id="M_cpd03447_c0" name="2-Octaprenyl-6-methoxy-1,4-benzoquinone[c0]" compartment="c0" charge="0" boundaryCondition="false"/>

<species id="M_cpd03584_c0" name="UDP-3-O-(beta-hydroxymyristoyl)-D-glucosamine[c0]" compartment="c0" charge="-1" boundaryCondition="false"/>

<species id="M_cpd11425_c0" name="2dmmq7[c0]" compartment="c0" charge="0" boundaryCondition="false"/>

<species id="M_cpd03448_c0" name="2-Octaprenyl-3-methyl-6-methoxy-1,4-benzoquinone[c0]" compartment="c0" charge="0" boundaryCondition="false"/>

<species id="M_cpd03449_c0" name="2-Octaprenyl-3-methyl-5-hydroxy-6-methoxy-1,4-benzoquinone[c0]" compartment="c0" charge="0" boundaryCondition="false"/>

<species id="M_cpd00111_e0" name="Oxidized glutathione[e0]" compartment="e0" charge="-2" boundaryCondition="false"/>
<species id="M_cpd00111_b" name="Oxidized glutathione[e0]_b" compartment="e0" charge="-2" boundaryCondition="true"/>
<species id="M_cpd00205_e0" name="K+[e0]" compartment="e0" charge="1" boundaryCondition="false"/>
<species id="M_cpd00205_b" name="K+[e0]_b" compartment="e0" charge="1" boundaryCondition="true"/>
<species id="M_cpd00038_e0" name="GTP[e0]" compartment="e0" charge="-3" boundaryCondition="false"/>
<species id="M_cpd00038_b" name="GTP[e0]_b" compartment="e0" charge="-3" boundaryCondition="true"/>
<species id="M_cpd03847_e0" name="Myristic acid[e0]" compartment="e0" charge="-1" boundaryCondition="false"/>
<species id="M_cpd03847_b" name="Myristic acid[e0]_b" compartment="e0" charge="-1" boundaryCondition="true"/>
<species id="M_cpd11590_e0" name="met-L-ala-L[e0]" compartment="e0" charge="-1" boundaryCondition="false"/>
<species id="M_cpd11590_b" name="met-L-ala-L[e0]_b" compartment="e0" charge="-1" boundaryCondition="true"/>
<species id="M_cpd11518_c0" name="14-methyl-trans-hexa-dec-2-enoyl-ACP[c0]" compartment="c0" charge="-1" boundaryCondition="false"/>

<species id="M_cpd00357_e0" name="TTP[e0]" compartment="e0" charge="-3" boundaryCondition="false"/>
<species id="M_cpd00357_b" name="TTP[e0]_b" compartment="e0" charge="-3" boundaryCondition="true"/>
<species id="M_cpd00039_e0" name="L-Lysine[e0]" compartment="e0" charge="1" boundaryCondition="false"/>
<species id="M_cpd00039_b" name="L-Lysine[e0]_b" compartment="e0" charge="1" boundaryCondition="true"/>
<species id="M_cpd11640_c0" name="H2[c0]" compartment="c0" charge="0" boundaryCondition="false"/>

<species id="M_cpd01080_e0" name="ocdca[e0]" compartment="e0" charge="-1" boundaryCondition="false"/>
<species id="M_cpd01080_b" name="ocdca[e0]_b" compartment="e0" charge="-1" boundaryCondition="true"/>
<species id="M_cpd00264_e0" name="Spermidine[e0]" compartment="e0" charge="3" boundaryCondition="false"/>
<species id="M_cpd00264_b" name="Spermidine[e0]_b" compartment="e0" charge="3" boundaryCondition="true"/>
<species id="M_cpd00065_e0" name="L-Tryptophan[e0]" compartment="e0" charge="0" boundaryCondition="false"/>
<species id="M_cpd00065_b" name="L-Tryptophan[e0]_b" compartment="e0" charge="0" boundaryCondition="true"/>
<species id="M_cpd00063_e0" name="Ca2+[e0]" compartment="e0" charge="2" boundaryCondition="false"/>
<species id="M_cpd00063_b" name="Ca2+[e0]_b" compartment="e0" charge="2" boundaryCondition="true"/>
<species id="M_cpd00137_e0" name="Citrate[e0]" compartment="e0" charge="-3" boundaryCondition="false"/>
<species id="M_cpd00137_b" name="Citrate[e0]_b" compartment="e0" charge="-3" boundaryCondition="true"/>
<species id="M_cpd00006_e0" name="NADP[e0]" compartment="e0" charge="-3" boundaryCondition="false"/>
<species id="M_cpd00006_b" name="NADP[e0]_b" compartment="e0" charge="-3" boundaryCondition="true"/>
<species id="M_cpd01710_c0" name="2-Isopropylmaleate" compartment="c0" charge="-2" boundaryCondition="false"/>

<species id="M_cpd00654_e0" name="Deoxycytidine" compartment="e0" charge="0" boundaryCondition="false"/>
<species id="M_cpd00654_b" name="Deoxycytidine_b" compartment="e0" charge="0" boundaryCondition="true"/>
<species id="M_cpd00438_e0" name="Deoxyadenosine" compartment="e0" charge="0" boundaryCondition="false"/>
<species id="M_cpd00438_b" name="Deoxyadenosine_b" compartment="e0" charge="0" boundaryCondition="true"/>
<species id="M_cpd00280_e0" name="D-Galacturonate" compartment="e0" charge="-1" boundaryCondition="false"/>
<species id="M_cpd00280_b" name="D-Galacturonate_b" compartment="e0" charge="-1" boundaryCondition="true"/>
<species id="M_cpd01772_c0" name="Succinylbenzoate" compartment="c0" charge="-2" boundaryCondition="false"/>

<species id="M_cpd02021_c0" name="Succinylbenzoyl-CoA" compartment="c0" charge="-5" boundaryCondition="false"/>

<species id="M_cpd03451_c0" name="SHCHC" compartment="c0" charge="-2" boundaryCondition="false"/>

<species id="M_cpd11588_e0" name="gly-pro-L" compartment="e0" charge="0" boundaryCondition="false"/>
<species id="M_cpd11588_b" name="gly-pro-L_b" compartment="e0" charge="0" boundaryCondition="true"/>
<species id="M_cpd11583_e0" name="Ala-Leu" compartment="e0" charge="0" boundaryCondition="false"/>
<species id="M_cpd11583_b" name="Ala-Leu_b" compartment="e0" charge="0" boundaryCondition="true"/>
<species id="M_cpd00162_e0" name="Aminoethanol" compartment="e0" charge="1" boundaryCondition="false"/>
<species id="M_cpd00162_b" name="Aminoethanol_b" compartment="e0" charge="1" boundaryCondition="true"/>
<species id="M_cpd03422_e0" name="Cobinamide" compartment="e0" charge="3" boundaryCondition="false"/>
<species id="M_cpd03422_b" name="Cobinamide_b" compartment="e0" charge="3" boundaryCondition="true"/>
<species id="M_cpd00655_e0" name="Dephospho-CoA" compartment="e0" charge="-2" boundaryCondition="false"/>
<species id="M_cpd00655_b" name="Dephospho-CoA_b" compartment="e0" charge="-2" boundaryCondition="true"/>
<species id="M_cpd00173_c0" name="NTP" compartment="c0" charge="-3" boundaryCondition="false"/>

<species id="M_cpd11461_c0" name="DNA" compartment="c0" charge="-2" boundaryCondition="false"/>

<species id="M_cpd12223_c0" name="DNA 5-methylcytosine" compartment="c0" charge="-3" boundaryCondition="false"/>

<species id="M_cpd11763_c0" name="DNA cytosine" compartment="c0" charge="-3" boundaryCondition="false"/>

<species id="M_cpd11755_c0" name="DNA adenine" compartment="c0" charge="-3" boundaryCondition="false"/>

<species id="M_cpd12308_c0" name="DNA 6-methylaminopurine" compartment="c0" charge="-3" boundaryCondition="false"/>

<species id="M_cpd01923_c0" name="N-Acetylmuramoyl-Ala" compartment="c0" charge="-1" boundaryCondition="false"/>

<species id="M_cpd03485_c0" name="N-Acetyl-D-muramoate" compartment="c0" charge="-1" boundaryCondition="false"/>

<species id="M_cpd11710_c0" name="L-Arginyl-protein" compartment="c0" charge="1" boundaryCondition="false"/>

<species id="M_cpd14733_c0" name="Protein-Nomega-(ADP-D-ribosyl)-L-arginine" compartment="c0" charge="-1" boundaryCondition="false"/>

<species id="M_cpd11698_c0" name="Phosphoprotein" compartment="c0" charge="0" boundaryCondition="false"/>

<species id="M_cpd11463_c0" name="Protein" compartment="c0" charge="-1" boundaryCondition="false"/>

<species id="M_cpd00287_c0" name="3-Oxo-2-methylpropanoate" compartment="c0" charge="-1" boundaryCondition="false"/>

<species id="M_cpd19044_c0" name="(S)-Methylmalonate semialdehyde" compartment="c0" charge="-1" boundaryCondition="false"/>

<species id="M_cpd02643_c0" name="Bz-Arg-p-nitroanilide" compartment="c0" charge="1" boundaryCondition="false"/>

<species id="M_cpd01438_c0" name="p-Nitroaniline" compartment="c0" charge="0" boundaryCondition="false"/>

<species id="M_cpd01924_c0" name="N-Benzoyl-D-arginine" compartment="c0" charge="0" boundaryCondition="false"/>

<species id="M_cpd11770_c0" name="L-Alanyl-tRNA" compartment="c0" charge="1" boundaryCondition="false"/>

<species id="M_cpd12003_c0" name="L-Leucyl-tRNA" compartment="c0" charge="1" boundaryCondition="false"/>

<species id="M_cpd12036_c0" name="L-Arginyl-tRNA" compartment="c0" charge="2" boundaryCondition="false"/>

<species id="M_cpd12133_c0" name="L-Valyl-tRNA(Val)" compartment="c0" charge="1" boundaryCondition="false"/>

<species id="M_cpd11900_c0" name="Protamine" compartment="c0" charge="0" boundaryCondition="false"/>

<species id="M_cpd12167_c0" name="O-Phosphoprotamine" compartment="c0" charge="0" boundaryCondition="false"/>

<species id="M_cpd12412_c0" name="Myosin light chain phosphate" compartment="c0" charge="-1" boundaryCondition="false"/>

<species id="M_cpd11799_c0" name="Myosin light chain" compartment="c0" charge="0" boundaryCondition="false"/>

<species id="M_cpd12086_c0" name="5'-Dephospho-DNA" compartment="c0" charge="-2" boundaryCondition="false"/>

<species id="M_cpd12030_c0" name="5'-Phospho-DNA" compartment="c0" charge="-3" boundaryCondition="false"/>

<species id="M_cpd11613_c0" name="RNA" compartment="c0" charge="-3" boundaryCondition="false"/>

<species id="M_cpd12017_c0" name="RNA(circular)" compartment="c0" charge="0" boundaryCondition="false"/>

<species id="M_cpd03421_c0" name="Cobyrinate" compartment="c0" charge="-3" boundaryCondition="false"/>

<species id="M_cpd00029_e0" name="acetate" compartment="e0" charge="-1" boundaryCondition="false"/>
<species id="M_cpd00029_b" name="acetate_b" compartment="e0" charge="-1" boundaryCondition="true"/>
<species id="M_cpd00047_e0" name="Formate" compartment="e0" charge="-1" boundaryCondition="false"/>
<species id="M_cpd00047_b" name="Formate_b" compartment="e0" charge="-1" boundaryCondition="true"/>
<species id="M_cpd00154_e0" name="Xylose" compartment="e0" charge="0" boundaryCondition="false"/>
<species id="M_cpd00154_b" name="Xylose_b" compartment="e0" charge="0" boundaryCondition="true"/>
<species id="M_cpd00158_e0" name="CELB" compartment="e0" charge="0" boundaryCondition="false"/>
<species id="M_cpd00158_b" name="CELB_b" compartment="e0" charge="0" boundaryCondition="true"/>
<species id="M_cpd00261_c0" name="L-Lyxulose" compartment="c0" charge="0" boundaryCondition="false"/>

<species id="M_cpd00306_c0" name="Xylitol" compartment="c0" charge="0" boundaryCondition="false"/>

<species id="M_cpd00334_c0" name="L-Lactaldehyde" compartment="c0" charge="0" boundaryCondition="false"/>

<species id="M_cpd00396_c0" name="L-Rhamnose" compartment="c0" charge="0" boundaryCondition="false"/>

<species id="M_cpd00396_e0" name="L-Rhamnose" compartment="e0" charge="0" boundaryCondition="false"/>
<species id="M_cpd00396_b" name="L-Rhamnose_b" compartment="e0" charge="0" boundaryCondition="true"/>
<species id="M_cpd00642_c0" name="L-Rhamnulose" compartment="c0" charge="0" boundaryCondition="false"/>

<species id="M_cpd00808_c0" name="L-ribulose-5-phosphate" compartment="c0" charge="-2" boundaryCondition="false"/>

<species id="M_cpd00831_c0" name="L-Rhamnulose 1-phosphate" compartment="c0" charge="-2" boundaryCondition="false"/>

<species id="M_cpd11746_e0" name="Cellulose" compartment="e0" charge="0" boundaryCondition="false"/>
<species id="M_cpd11746_b" name="Cellulose_b" compartment="e0" charge="0" boundaryCondition="true"/>
<species id="M_cpd11972_c0" name="Cellodextrin" compartment="c0" charge="0" boundaryCondition="false"/>

<species id="M_cpd11972_e0" name="Cellodextrin" compartment="e0" charge="0" boundaryCondition="false"/>
<species id="M_cpd11972_b" name="Cellodextrin_b" compartment="e0" charge="0" boundaryCondition="true"/>
<species id="M_cpd21756_c0" name="1-4-beta-D-Glucan" compartment="c0" charge="0" boundaryCondition="false"/>

<species id="M_cpd28293_c0" name="UDP-GLUCOSE" compartment="c0" charge="-2" boundaryCondition="false"/>

<species id="M_cpd29869_e0" name="Hemicellulose" compartment="e0" charge="0" boundaryCondition="false"/>
<species id="M_cpd29869_b" name="Hemicellulose_b" compartment="e0" charge="0" boundaryCondition="true"/>
<species id="M_cpd08636_e0" name="4-5-dihydroxy-2-3-pentanedione[e0]" compartment="e0" charge="0" boundaryCondition="false"/>
<species id="M_cpd08636_b" name="4-5-dihydroxy-2-3-pentanedione[e0]_b" compartment="e0" charge="0" boundaryCondition="true"/>
<species id="M_cpd11416_e0" name="biomass" compartment="e0" charge="0" boundaryCondition="false"/>
<species id="M_cpd11416_b" name="biomass_b" compartment="e0" charge="0" boundaryCondition="true"/>
<species id="M_cpd15302_e0" name="glycogen(n-1)[e0]" compartment="e0" charge="0" boundaryCondition="false"/>
<species id="M_cpd15302_b" name="glycogen(n-1)[e0]_b" compartment="e0" charge="0" boundaryCondition="true"/>
<species id="M_cpd11640_e0" name="H2[e0]" compartment="e0" charge="0" boundaryCondition="false"/>
<species id="M_cpd11640_b" name="H2[e0]_b" compartment="e0" charge="0" boundaryCondition="true"/>
</listOfSpecies>
<listOfReactions>
<reaction id="R_acetate_transport" name="acetate_transport" reversible="true">
<notes>
<html:p>GENE_ASSOCIATION:""</html:p>
<html:p>PROTEIN_ASSOCIATION:""</html:p>
</notes>
<listOfReactants>
<speciesReference species="M_cpd00029_c0" stoichiometry="1"/>
</listOfReactants>
<listOfProducts>
<speciesReference species="M_cpd00029_e0" stoichiometry="1"/>
</listOfProducts>
<kineticLaw>
	<math xmlns="http://www.w3.org/1998/Math/MathML">
		<ci> FLUX_VALUE </ci>
	</math>
	<listOfParameters>
		<parameter id="LOWER_BOUND" value="-1000.0" name="mmol_per_gDW_per_hr"/>
		<parameter id="UPPER_BOUND" value="1000.0" name="mmol_per_gDW_per_hr"/>
		<parameter id="OBJECTIVE_COEFFICIENT" value="0"/>
		<parameter id="FLUX_VALUE" value="0.0" name="mmol_per_gDW_per_hr"/>
	</listOfParameters>
</kineticLaw>
</reaction>
<reaction id="R_biomass0" name="biomass" reversible="false">
<notes>
<html:p>GENE_ASSOCIATION:""</html:p>
<html:p>PROTEIN_ASSOCIATION:""</html:p>
</notes>
<listOfReactants>
<speciesReference species="M_cpd00001_c0" stoichiometry="35.540309"/>
<speciesReference species="M_cpd00041_c0" stoichiometry="0.200831"/>
<speciesReference species="M_cpd00017_c0" stoichiometry="0.003096"/>
<speciesReference species="M_cpd00060_c0" stoichiometry="0.127801"/>
<speciesReference species="M_cpd00054_c0" stoichiometry="0.179456"/>
<speciesReference species="M_cpd00010_c0" stoichiometry="0.003096"/>
<speciesReference species="M_cpd00002_c0" stoichiometry="40.110176"/>
<speciesReference species="M_cpd00039_c0" stoichiometry="0.285438"/>
<speciesReference species="M_cpd11493_c0" stoichiometry="0.003096"/>
<speciesReference species="M_cpd00003_c0" stoichiometry="0.003096"/>
<speciesReference species="M_cpd17042_c0" stoichiometry="1"/>
<speciesReference species="M_cpd00033_c0" stoichiometry="0.50987"/>
<speciesReference species="M_cpd00052_c0" stoichiometry="0.084104"/>
<speciesReference species="M_cpd00084_c0" stoichiometry="0.076146"/>
<speciesReference species="M_cpd00023_c0" stoichiometry="0.219088"/>
<speciesReference species="M_cpd00201_c0" stoichiometry="0.003096"/>
<speciesReference species="M_cpd15540_c0" stoichiometry="0.010648"/>
<speciesReference species="M_cpd15793_c0" stoichiometry="0.010648"/>
<speciesReference species="M_cpd00356_c0" stoichiometry="0.014387"/>
<speciesReference species="M_cpd00118_c0" stoichiometry="0.003096"/>
<speciesReference species="M_cpd00006_c0" stoichiometry="0.003096"/>
<speciesReference species="M_cpd00345_c0" stoichiometry="0.003096"/>
<speciesReference species="M_cpd00066_c0" stoichiometry="0.154519"/>
<speciesReference species="M_cpd00129_c0" stoichiometry="0.184355"/>
<speciesReference species="M_cpd00053_c0" stoichiometry="0.219088"/>
<speciesReference species="M_cpd00132_c0" stoichiometry="0.200831"/>
<speciesReference species="M_cpd00038_c0" stoichiometry="0.135407"/>
<speciesReference species="M_cpd00035_c0" stoichiometry="0.427934"/>
<speciesReference species="M_cpd15722_c0" stoichiometry="0.010648"/>
<speciesReference species="M_cpd15794_c0" stoichiometry="0.010648"/>
<speciesReference species="M_cpd15723_c0" stoichiometry="0.010648"/>
<speciesReference species="M_cpd15795_c0" stoichiometry="0.010648"/>
<speciesReference species="M_cpd15533_c0" stoichiometry="0.010648"/>
<speciesReference species="M_cpd00058_c0" stoichiometry="0.003096"/>
<speciesReference species="M_cpd00087_c0" stoichiometry="0.003096"/>
<speciesReference species="M_cpd00051_c0" stoichiometry="0.246697"/>
<speciesReference species="M_cpd00220_c0" stoichiometry="0.003096"/>
<speciesReference species="M_cpd00107_c0" stoichiometry="0.375389"/>
<speciesReference species="M_cpd00357_c0" stoichiometry="0.017656"/>
<speciesReference species="M_cpd15560_c0" stoichiometry="0.003096"/>
<speciesReference species="M_cpd00241_c0" stoichiometry="0.014387"/>
<speciesReference species="M_cpd10515_c0" stoichiometry="0.003096"/>
<speciesReference species="M_cpd00069_c0" stoichiometry="0.120677"/>
<speciesReference species="M_cpd00322_c0" stoichiometry="0.241799"/>
<speciesReference species="M_cpd00034_c0" stoichiometry="0.003096"/>
<speciesReference species="M_cpd00115_c0" stoichiometry="0.017656"/>
<speciesReference species="M_cpd00161_c0" stoichiometry="0.211073"/>
<speciesReference species="M_cpd17043_c0" stoichiometry="1"/>
<speciesReference species="M_cpd17041_c0" stoichiometry="1"/>
<speciesReference species="M_cpd00065_c0" stoichiometry="0.047202"/>
<speciesReference species="M_cpd00119_c0" stoichiometry="0.079264"/>
<speciesReference species="M_cpd00062_c0" stoichiometry="0.090832"/>
<speciesReference species="M_cpd00254_c0" stoichiometry="0.003096"/>
<speciesReference species="M_cpd00149_c0" stoichiometry="0.003096"/>
<speciesReference species="M_cpd00016_c0" stoichiometry="0.003096"/>
<speciesReference species="M_cpd15500_c0" stoichiometry="0.003096"/>
<speciesReference species="M_cpd00056_c0" stoichiometry="0.003096"/>
<speciesReference species="M_cpd00166_c0" stoichiometry="0.003096"/>
<speciesReference species="M_cpd10516_c0" stoichiometry="0.003096"/>
<speciesReference species="M_cpd00156_c0" stoichiometry="0.352233"/>
<speciesReference species="M_cpd15696_c0" stoichiometry="0.010648"/>
<speciesReference species="M_cpd00048_c0" stoichiometry="0.003096"/>
<speciesReference species="M_cpd00042_c0" stoichiometry="0.003096"/>
<speciesReference species="M_cpd00015_c0" stoichiometry="0.003096"/>
<speciesReference species="M_cpd02229_c0" stoichiometry="0.025011"/>
<speciesReference species="M_cpd15665_c0" stoichiometry="0.025011"/>
<speciesReference species="M_cpd15695_c0" stoichiometry="0.010648"/>
<speciesReference species="M_cpd00028_c0" stoichiometry="0.003096"/>
<speciesReference species="M_cpd00030_c0" stoichiometry="0.003096"/>
<speciesReference species="M_cpd00264_c0" stoichiometry="0.003096"/>
<speciesReference species="M_cpd00099_c0" stoichiometry="0.003096"/>
<speciesReference species="M_cpd15352_c0" stoichiometry="0.003096"/>
<speciesReference species="M_cpd15432_c0" stoichiometry="0.025011"/>
<speciesReference species="M_cpd00063_c0" stoichiometry="0.003096"/>
<speciesReference species="M_cpd00205_c0" stoichiometry="0.003096"/>
<speciesReference species="M_cpd00557_c0" stoichiometry="0.003096"/>
</listOfReactants>
<listOfProducts>
<speciesReference species="M_cpd00012_c0" stoichiometry="0.484604"/>
<speciesReference species="M_cpd00067_c0" stoichiometry="40"/>
<speciesReference species="M_cpd00008_c0" stoichiometry="40"/>
<speciesReference species="M_cpd00009_c0" stoichiometry="39.996904"/>
<speciesReference species="M_cpd15666_c0" stoichiometry="0.025011"/>
<speciesReference species="M_cpd12370_c0" stoichiometry="0.003096"/>
<speciesReference species="M_cpd03422_c0" stoichiometry="0.003096"/>
<speciesReference species="M_cpd01997_c0" stoichiometry="0.003096"/>
<speciesReference species="M_cpd11416_c0" stoichiometry="1"/>
</listOfProducts>
<kineticLaw>
	<math xmlns="http://www.w3.org/1998/Math/MathML">
		<ci> FLUX_VALUE </ci>
	</math>
	<listOfParameters>
		<parameter id="LOWER_BOUND" value="0.0" name="mmol_per_gDW_per_hr"/>
		<parameter id="UPPER_BOUND" value="1000.0" name="mmol_per_gDW_per_hr"/>
		<parameter id="OBJECTIVE_COEFFICIENT" value="0"/>
		<parameter id="FLUX_VALUE" value="0.0" name="mmol_per_gDW_per_hr"/>
	</listOfParameters>
</kineticLaw>
</reaction>
<reaction id="R_cellobiose_transport" name="cellobiose_transport" reversible="false">
<notes>
<html:p>GENE_ASSOCIATION:""</html:p>
<html:p>PROTEIN_ASSOCIATION:""</html:p>
</notes>
<listOfReactants>
<speciesReference species="M_cpd00158_e0" stoichiometry="1"/>
<speciesReference species="M_cpd00002_c0" stoichiometry="1"/>
</listOfReactants>
<listOfProducts>
<speciesReference species="M_cpd00158_c0" stoichiometry="1"/>
<speciesReference species="M_cpd00009_c0" stoichiometry="1"/>
<speciesReference species="M_cpd00008_c0" stoichiometry="1"/>
</listOfProducts>
<kineticLaw>
	<math xmlns="http://www.w3.org/1998/Math/MathML">
		<ci> FLUX_VALUE </ci>
	</math>
	<listOfParameters>
		<parameter id="LOWER_BOUND" value="0.0" name="mmol_per_gDW_per_hr"/>
		<parameter id="UPPER_BOUND" value="1000.0" name="mmol_per_gDW_per_hr"/>
		<parameter id="OBJECTIVE_COEFFICIENT" value="0"/>
		<parameter id="FLUX_VALUE" value="0.0" name="mmol_per_gDW_per_hr"/>
	</listOfParameters>
</kineticLaw>
</reaction>
<reaction id="R_cellodextrin_transport" name="cellodextrin_transport" reversible="false">
<notes>
<html:p>GENE_ASSOCIATION:""</html:p>
<html:p>PROTEIN_ASSOCIATION:""</html:p>
</notes>
<listOfReactants>
<speciesReference species="M_cpd11972_e0" stoichiometry="1"/>
<speciesReference species="M_cpd00002_c0" stoichiometry="1"/>
</listOfReactants>
<listOfProducts>
<speciesReference species="M_cpd11972_c0" stoichiometry="1"/>
<speciesReference species="M_cpd00009_c0" stoichiometry="1"/>
<speciesReference species="M_cpd00008_c0" stoichiometry="1"/>
</listOfProducts>
<kineticLaw>
	<math xmlns="http://www.w3.org/1998/Math/MathML">
		<ci> FLUX_VALUE </ci>
	</math>
	<listOfParameters>
		<parameter id="LOWER_BOUND" value="0.0" name="mmol_per_gDW_per_hr"/>
		<parameter id="UPPER_BOUND" value="1000.0" name="mmol_per_gDW_per_hr"/>
		<parameter id="OBJECTIVE_COEFFICIENT" value="0"/>
		<parameter id="FLUX_VALUE" value="0.0" name="mmol_per_gDW_per_hr"/>
	</listOfParameters>
</kineticLaw>
</reaction>
<reaction id="R_cellulase1" name="cellulase1" reversible="false">
<notes>
<html:p>GENE_ASSOCIATION:""</html:p>
<html:p>PROTEIN_ASSOCIATION:""</html:p>
</notes>
<listOfReactants>
<speciesReference species="M_cpd11746_e0" stoichiometry="1"/>
<speciesReference species="M_cpd00001_e0" stoichiometry="1"/>
</listOfReactants>
<listOfProducts>
<speciesReference species="M_cpd11972_e0" stoichiometry="1"/>
</listOfProducts>
<kineticLaw>
	<math xmlns="http://www.w3.org/1998/Math/MathML">
		<ci> FLUX_VALUE </ci>
	</math>
	<listOfParameters>
		<parameter id="LOWER_BOUND" value="0.0" name="mmol_per_gDW_per_hr"/>
		<parameter id="UPPER_BOUND" value="1000.0" name="mmol_per_gDW_per_hr"/>
		<parameter id="OBJECTIVE_COEFFICIENT" value="0"/>
		<parameter id="FLUX_VALUE" value="0.0" name="mmol_per_gDW_per_hr"/>
	</listOfParameters>
</kineticLaw>
</reaction>
<reaction id="R_cellulase2" name="cellulase2" reversible="false">
<notes>
<html:p>GENE_ASSOCIATION:""</html:p>
<html:p>PROTEIN_ASSOCIATION:""</html:p>
</notes>
<listOfReactants>
<speciesReference species="M_cpd11972_e0" stoichiometry="1"/>
</listOfReactants>
<listOfProducts>
<speciesReference species="M_cpd00158_e0" stoichiometry="1"/>
</listOfProducts>
<kineticLaw>
	<math xmlns="http://www.w3.org/1998/Math/MathML">
		<ci> FLUX_VALUE </ci>
	</math>
	<listOfParameters>
		<parameter id="LOWER_BOUND" value="0.0" name="mmol_per_gDW_per_hr"/>
		<parameter id="UPPER_BOUND" value="1000.0" name="mmol_per_gDW_per_hr"/>
		<parameter id="OBJECTIVE_COEFFICIENT" value="0"/>
		<parameter id="FLUX_VALUE" value="0.0" name="mmol_per_gDW_per_hr"/>
	</listOfParameters>
</kineticLaw>
</reaction>
<reaction id="EX_cpd00001_e0" name="cpd00001[e0] exchange" reversible="true">
<notes>
<html:p>GENE_ASSOCIATION:""</html:p>
<html:p>PROTEIN_ASSOCIATION:""</html:p>
</notes>
<listOfReactants>
<speciesReference species="M_cpd00001_e0" stoichiometry="1"/>
</listOfReactants>
<kineticLaw>
	<math xmlns="http://www.w3.org/1998/Math/MathML">
		<ci> FLUX_VALUE </ci>
	</math>
	<listOfParameters>
		<parameter id="LOWER_BOUND" value="-1000.0" name="mmol_per_gDW_per_hr"/>
		<parameter id="UPPER_BOUND" value="1000.0" name="mmol_per_gDW_per_hr"/>
		<parameter id="OBJECTIVE_COEFFICIENT" value="0"/>
		<parameter id="FLUX_VALUE" value="0.0" name="mmol_per_gDW_per_hr"/>
	</listOfParameters>
</kineticLaw>
</reaction>
<reaction id="EX_cpd00006_e0" name="cpd00006[e0] exchange" reversible="true">
<notes>
<html:p>GENE_ASSOCIATION:""</html:p>
<html:p>PROTEIN_ASSOCIATION:""</html:p>
</notes>
<listOfReactants>
<speciesReference species="M_cpd00006_e0" stoichiometry="1"/>
</listOfReactants>
<kineticLaw>
	<math xmlns="http://www.w3.org/1998/Math/MathML">
		<ci> FLUX_VALUE </ci>
	</math>
	<listOfParameters>
		<parameter id="LOWER_BOUND" value="-1000.0" name="mmol_per_gDW_per_hr"/>
		<parameter id="UPPER_BOUND" value="1000.0" name="mmol_per_gDW_per_hr"/>
		<parameter id="OBJECTIVE_COEFFICIENT" value="0"/>
		<parameter id="FLUX_VALUE" value="0.0" name="mmol_per_gDW_per_hr"/>
	</listOfParameters>
</kineticLaw>
</reaction>
<reaction id="EX_cpd00007_e0" name="cpd00007[e0] exchange" reversible="true">
<notes>
<html:p>GENE_ASSOCIATION:""</html:p>
<html:p>PROTEIN_ASSOCIATION:""</html:p>
</notes>
<listOfReactants>
<speciesReference species="M_cpd00007_e0" stoichiometry="1"/>
</listOfReactants>
<kineticLaw>
	<math xmlns="http://www.w3.org/1998/Math/MathML">
		<ci> FLUX_VALUE </ci>
	</math>
	<listOfParameters>
		<parameter id="LOWER_BOUND" value="-1000.0" name="mmol_per_gDW_per_hr"/>
		<parameter id="UPPER_BOUND" value="1000.0" name="mmol_per_gDW_per_hr"/>
		<parameter id="OBJECTIVE_COEFFICIENT" value="0"/>
		<parameter id="FLUX_VALUE" value="0.0" name="mmol_per_gDW_per_hr"/>
	</listOfParameters>
</kineticLaw>
</reaction>
<reaction id="EX_cpd00009_e0" name="cpd00009[e0] exchange" reversible="true">
<notes>
<html:p>GENE_ASSOCIATION:""</html:p>
<html:p>PROTEIN_ASSOCIATION:""</html:p>
</notes>
<listOfReactants>
<speciesReference species="M_cpd00009_e0" stoichiometry="1"/>
</listOfReactants>
<kineticLaw>
	<math xmlns="http://www.w3.org/1998/Math/MathML">
		<ci> FLUX_VALUE </ci>
	</math>
	<listOfParameters>
		<parameter id="LOWER_BOUND" value="-1000.0" name="mmol_per_gDW_per_hr"/>
		<parameter id="UPPER_BOUND" value="1000.0" name="mmol_per_gDW_per_hr"/>
		<parameter id="OBJECTIVE_COEFFICIENT" value="0"/>
		<parameter id="FLUX_VALUE" value="0.0" name="mmol_per_gDW_per_hr"/>
	</listOfParameters>
</kineticLaw>
</reaction>
<reaction id="EX_cpd00010_e0" name="cpd00010[e0] exchange" reversible="true">
<notes>
<html:p>GENE_ASSOCIATION:""</html:p>
<html:p>PROTEIN_ASSOCIATION:""</html:p>
</notes>
<listOfReactants>
<speciesReference species="M_cpd00010_e0" stoichiometry="1"/>
</listOfReactants>
<kineticLaw>
	<math xmlns="http://www.w3.org/1998/Math/MathML">
		<ci> FLUX_VALUE </ci>
	</math>
	<listOfParameters>
		<parameter id="LOWER_BOUND" value="-1000.0" name="mmol_per_gDW_per_hr"/>
		<parameter id="UPPER_BOUND" value="1000.0" name="mmol_per_gDW_per_hr"/>
		<parameter id="OBJECTIVE_COEFFICIENT" value="0"/>
		<parameter id="FLUX_VALUE" value="0.0" name="mmol_per_gDW_per_hr"/>
	</listOfParameters>
</kineticLaw>
</reaction>
<reaction id="EX_cpd00011_e0" name="cpd00011[e0] exchange" reversible="true">
<notes>
<html:p>GENE_ASSOCIATION:""</html:p>
<html:p>PROTEIN_ASSOCIATION:""</html:p>
</notes>
<listOfReactants>
<speciesReference species="M_cpd00011_e0" stoichiometry="1"/>
</listOfReactants>
<kineticLaw>
	<math xmlns="http://www.w3.org/1998/Math/MathML">
		<ci> FLUX_VALUE </ci>
	</math>
	<listOfParameters>
		<parameter id="LOWER_BOUND" value="-1000.0" name="mmol_per_gDW_per_hr"/>
		<parameter id="UPPER_BOUND" value="1000.0" name="mmol_per_gDW_per_hr"/>
		<parameter id="OBJECTIVE_COEFFICIENT" value="0"/>
		<parameter id="FLUX_VALUE" value="0.0" name="mmol_per_gDW_per_hr"/>
	</listOfParameters>
</kineticLaw>
</reaction>
<reaction id="EX_cpd00012_e0" name="cpd00012[e0] exchange" reversible="true">
<notes>
<html:p>GENE_ASSOCIATION:""</html:p>
<html:p>PROTEIN_ASSOCIATION:""</html:p>
</notes>
<listOfReactants>
<speciesReference species="M_cpd00012_e0" stoichiometry="1"/>
</listOfReactants>
<kineticLaw>
	<math xmlns="http://www.w3.org/1998/Math/MathML">
		<ci> FLUX_VALUE </ci>
	</math>
	<listOfParameters>
		<parameter id="LOWER_BOUND" value="-1000.0" name="mmol_per_gDW_per_hr"/>
		<parameter id="UPPER_BOUND" value="1000.0" name="mmol_per_gDW_per_hr"/>
		<parameter id="OBJECTIVE_COEFFICIENT" value="0"/>
		<parameter id="FLUX_VALUE" value="0.0" name="mmol_per_gDW_per_hr"/>
	</listOfParameters>
</kineticLaw>
</reaction>
<reaction id="EX_cpd00013_e0" name="cpd00013[e0] exchange" reversible="true">
<notes>
<html:p>GENE_ASSOCIATION:""</html:p>
<html:p>PROTEIN_ASSOCIATION:""</html:p>
</notes>
<listOfReactants>
<speciesReference species="M_cpd00013_e0" stoichiometry="1"/>
</listOfReactants>
<kineticLaw>
	<math xmlns="http://www.w3.org/1998/Math/MathML">
		<ci> FLUX_VALUE </ci>
	</math>
	<listOfParameters>
		<parameter id="LOWER_BOUND" value="-1000.0" name="mmol_per_gDW_per_hr"/>
		<parameter id="UPPER_BOUND" value="1000.0" name="mmol_per_gDW_per_hr"/>
		<parameter id="OBJECTIVE_COEFFICIENT" value="0"/>
		<parameter id="FLUX_VALUE" value="0.0" name="mmol_per_gDW_per_hr"/>
	</listOfParameters>
</kineticLaw>
</reaction>
<reaction id="EX_cpd00017_e0" name="cpd00017[e0] exchange" reversible="true">
<notes>
<html:p>GENE_ASSOCIATION:""</html:p>
<html:p>PROTEIN_ASSOCIATION:""</html:p>
</notes>
<listOfReactants>
<speciesReference species="M_cpd00017_e0" stoichiometry="1"/>
</listOfReactants>
<kineticLaw>
	<math xmlns="http://www.w3.org/1998/Math/MathML">
		<ci> FLUX_VALUE </ci>
	</math>
	<listOfParameters>
		<parameter id="LOWER_BOUND" value="-1000.0" name="mmol_per_gDW_per_hr"/>
		<parameter id="UPPER_BOUND" value="1000.0" name="mmol_per_gDW_per_hr"/>
		<parameter id="OBJECTIVE_COEFFICIENT" value="0"/>
		<parameter id="FLUX_VALUE" value="0.0" name="mmol_per_gDW_per_hr"/>
	</listOfParameters>
</kineticLaw>
</reaction>
<reaction id="EX_cpd00027_e0" name="cpd00027[e0] exchange" reversible="true">
<notes>
<html:p>GENE_ASSOCIATION:""</html:p>
<html:p>PROTEIN_ASSOCIATION:""</html:p>
</notes>
<listOfReactants>
<speciesReference species="M_cpd00027_e0" stoichiometry="1"/>
</listOfReactants>
<kineticLaw>
	<math xmlns="http://www.w3.org/1998/Math/MathML">
		<ci> FLUX_VALUE </ci>
	</math>
	<listOfParameters>
		<parameter id="LOWER_BOUND" value="-1000.0" name="mmol_per_gDW_per_hr"/>
		<parameter id="UPPER_BOUND" value="1000.0" name="mmol_per_gDW_per_hr"/>
		<parameter id="OBJECTIVE_COEFFICIENT" value="0"/>
		<parameter id="FLUX_VALUE" value="0.0" name="mmol_per_gDW_per_hr"/>
	</listOfParameters>
</kineticLaw>
</reaction>
<reaction id="EX_cpd00028_e0" name="cpd00028[e0] exchange" reversible="true">
<notes>
<html:p>GENE_ASSOCIATION:""</html:p>
<html:p>PROTEIN_ASSOCIATION:""</html:p>
</notes>
<listOfReactants>
<speciesReference species="M_cpd00028_e0" stoichiometry="1"/>
</listOfReactants>
<kineticLaw>
	<math xmlns="http://www.w3.org/1998/Math/MathML">
		<ci> FLUX_VALUE </ci>
	</math>
	<listOfParameters>
		<parameter id="LOWER_BOUND" value="-1000.0" name="mmol_per_gDW_per_hr"/>
		<parameter id="UPPER_BOUND" value="1000.0" name="mmol_per_gDW_per_hr"/>
		<parameter id="OBJECTIVE_COEFFICIENT" value="0"/>
		<parameter id="FLUX_VALUE" value="0.0" name="mmol_per_gDW_per_hr"/>
	</listOfParameters>
</kineticLaw>
</reaction>
<reaction id="EX_cpd00029_e0" name="cpd00029[e0] exchange" reversible="true">
<notes>
<html:p>GENE_ASSOCIATION:""</html:p>
<html:p>PROTEIN_ASSOCIATION:""</html:p>
</notes>
<listOfReactants>
<speciesReference species="M_cpd00029_e0" stoichiometry="1"/>
</listOfReactants>
<kineticLaw>
	<math xmlns="http://www.w3.org/1998/Math/MathML">
		<ci> FLUX_VALUE </ci>
	</math>
	<listOfParameters>
		<parameter id="LOWER_BOUND" value="-1000.0" name="mmol_per_gDW_per_hr"/>
		<parameter id="UPPER_BOUND" value="1000.0" name="mmol_per_gDW_per_hr"/>
		<parameter id="OBJECTIVE_COEFFICIENT" value="0"/>
		<parameter id="FLUX_VALUE" value="0.0" name="mmol_per_gDW_per_hr"/>
	</listOfParameters>
</kineticLaw>
</reaction>
<reaction id="EX_cpd00030_e0" name="cpd00030[e0] exchange" reversible="true">
<notes>
<html:p>GENE_ASSOCIATION:""</html:p>
<html:p>PROTEIN_ASSOCIATION:""</html:p>
</notes>
<listOfReactants>
<speciesReference species="M_cpd00030_e0" stoichiometry="1"/>
</listOfReactants>
<kineticLaw>
	<math xmlns="http://www.w3.org/1998/Math/MathML">
		<ci> FLUX_VALUE </ci>
	</math>
	<listOfParameters>
		<parameter id="LOWER_BOUND" value="-1000.0" name="mmol_per_gDW_per_hr"/>
		<parameter id="UPPER_BOUND" value="1000.0" name="mmol_per_gDW_per_hr"/>
		<parameter id="OBJECTIVE_COEFFICIENT" value="0"/>
		<parameter id="FLUX_VALUE" value="0.0" name="mmol_per_gDW_per_hr"/>
	</listOfParameters>
</kineticLaw>
</reaction>
<reaction id="EX_cpd00034_e0" name="cpd00034[e0] exchange" reversible="true">
<notes>
<html:p>GENE_ASSOCIATION:""</html:p>
<html:p>PROTEIN_ASSOCIATION:""</html:p>
</notes>
<listOfReactants>
<speciesReference species="M_cpd00034_e0" stoichiometry="1"/>
</listOfReactants>
<kineticLaw>
	<math xmlns="http://www.w3.org/1998/Math/MathML">
		<ci> FLUX_VALUE </ci>
	</math>
	<listOfParameters>
		<parameter id="LOWER_BOUND" value="-1000.0" name="mmol_per_gDW_per_hr"/>
		<parameter id="UPPER_BOUND" value="1000.0" name="mmol_per_gDW_per_hr"/>
		<parameter id="OBJECTIVE_COEFFICIENT" value="0"/>
		<parameter id="FLUX_VALUE" value="0.0" name="mmol_per_gDW_per_hr"/>
	</listOfParameters>
</kineticLaw>
</reaction>
<reaction id="EX_cpd00038_e0" name="cpd00038[e0] exchange" reversible="true">
<notes>
<html:p>GENE_ASSOCIATION:""</html:p>
<html:p>PROTEIN_ASSOCIATION:""</html:p>
</notes>
<listOfReactants>
<speciesReference species="M_cpd00038_e0" stoichiometry="1"/>
</listOfReactants>
<kineticLaw>
	<math xmlns="http://www.w3.org/1998/Math/MathML">
		<ci> FLUX_VALUE </ci>
	</math>
	<listOfParameters>
		<parameter id="LOWER_BOUND" value="-1000.0" name="mmol_per_gDW_per_hr"/>
		<parameter id="UPPER_BOUND" value="1000.0" name="mmol_per_gDW_per_hr"/>
		<parameter id="OBJECTIVE_COEFFICIENT" value="0"/>
		<parameter id="FLUX_VALUE" value="0.0" name="mmol_per_gDW_per_hr"/>
	</listOfParameters>
</kineticLaw>
</reaction>
<reaction id="EX_cpd00039_e0" name="cpd00039[e0] exchange" reversible="true">
<notes>
<html:p>GENE_ASSOCIATION:""</html:p>
<html:p>PROTEIN_ASSOCIATION:""</html:p>
</notes>
<listOfReactants>
<speciesReference species="M_cpd00039_e0" stoichiometry="1"/>
</listOfReactants>
<kineticLaw>
	<math xmlns="http://www.w3.org/1998/Math/MathML">
		<ci> FLUX_VALUE </ci>
	</math>
	<listOfParameters>
		<parameter id="LOWER_BOUND" value="-1000.0" name="mmol_per_gDW_per_hr"/>
		<parameter id="UPPER_BOUND" value="1000.0" name="mmol_per_gDW_per_hr"/>
		<parameter id="OBJECTIVE_COEFFICIENT" value="0"/>
		<parameter id="FLUX_VALUE" value="0.0" name="mmol_per_gDW_per_hr"/>
	</listOfParameters>
</kineticLaw>
</reaction>
<reaction id="EX_cpd00046_e0" name="cpd00046[e0] exchange" reversible="true">
<notes>
<html:p>GENE_ASSOCIATION:""</html:p>
<html:p>PROTEIN_ASSOCIATION:""</html:p>
</notes>
<listOfReactants>
<speciesReference species="M_cpd00046_e0" stoichiometry="1"/>
</listOfReactants>
<kineticLaw>
	<math xmlns="http://www.w3.org/1998/Math/MathML">
		<ci> FLUX_VALUE </ci>
	</math>
	<listOfParameters>
		<parameter id="LOWER_BOUND" value="-1000.0" name="mmol_per_gDW_per_hr"/>
		<parameter id="UPPER_BOUND" value="1000.0" name="mmol_per_gDW_per_hr"/>
		<parameter id="OBJECTIVE_COEFFICIENT" value="0"/>
		<parameter id="FLUX_VALUE" value="0.0" name="mmol_per_gDW_per_hr"/>
	</listOfParameters>
</kineticLaw>
</reaction>
<reaction id="EX_cpd00047_e0" name="cpd00047[e0] exchange" reversible="true">
<notes>
<html:p>GENE_ASSOCIATION:""</html:p>
<html:p>PROTEIN_ASSOCIATION:""</html:p>
</notes>
<listOfReactants>
<speciesReference species="M_cpd00047_e0" stoichiometry="1"/>
</listOfReactants>
<kineticLaw>
	<math xmlns="http://www.w3.org/1998/Math/MathML">
		<ci> FLUX_VALUE </ci>
	</math>
	<listOfParameters>
		<parameter id="LOWER_BOUND" value="-1000.0" name="mmol_per_gDW_per_hr"/>
		<parameter id="UPPER_BOUND" value="1000.0" name="mmol_per_gDW_per_hr"/>
		<parameter id="OBJECTIVE_COEFFICIENT" value="0"/>
		<parameter id="FLUX_VALUE" value="0.0" name="mmol_per_gDW_per_hr"/>
	</listOfParameters>
</kineticLaw>
</reaction>
<reaction id="EX_cpd00048_e0" name="cpd00048[e0] exchange" reversible="true">
<notes>
<html:p>GENE_ASSOCIATION:""</html:p>
<html:p>PROTEIN_ASSOCIATION:""</html:p>
</notes>
<listOfReactants>
<speciesReference species="M_cpd00048_e0" stoichiometry="1"/>
</listOfReactants>
<kineticLaw>
	<math xmlns="http://www.w3.org/1998/Math/MathML">
		<ci> FLUX_VALUE </ci>
	</math>
	<listOfParameters>
		<parameter id="LOWER_BOUND" value="-1000.0" name="mmol_per_gDW_per_hr"/>
		<parameter id="UPPER_BOUND" value="1000.0" name="mmol_per_gDW_per_hr"/>
		<parameter id="OBJECTIVE_COEFFICIENT" value="0"/>
		<parameter id="FLUX_VALUE" value="0.0" name="mmol_per_gDW_per_hr"/>
	</listOfParameters>
</kineticLaw>
</reaction>
<reaction id="EX_cpd00051_e0" name="cpd00051[e0] exchange" reversible="true">
<notes>
<html:p>GENE_ASSOCIATION:""</html:p>
<html:p>PROTEIN_ASSOCIATION:""</html:p>
</notes>
<listOfReactants>
<speciesReference species="M_cpd00051_e0" stoichiometry="1"/>
</listOfReactants>
<kineticLaw>
	<math xmlns="http://www.w3.org/1998/Math/MathML">
		<ci> FLUX_VALUE </ci>
	</math>
	<listOfParameters>
		<parameter id="LOWER_BOUND" value="-1000.0" name="mmol_per_gDW_per_hr"/>
		<parameter id="UPPER_BOUND" value="1000.0" name="mmol_per_gDW_per_hr"/>
		<parameter id="OBJECTIVE_COEFFICIENT" value="0"/>
		<parameter id="FLUX_VALUE" value="0.0" name="mmol_per_gDW_per_hr"/>
	</listOfParameters>
</kineticLaw>
</reaction>
<reaction id="EX_cpd00058_e0" name="cpd00058[e0] exchange" reversible="true">
<notes>
<html:p>GENE_ASSOCIATION:""</html:p>
<html:p>PROTEIN_ASSOCIATION:""</html:p>
</notes>
<listOfReactants>
<speciesReference species="M_cpd00058_e0" stoichiometry="1"/>
</listOfReactants>
<kineticLaw>
	<math xmlns="http://www.w3.org/1998/Math/MathML">
		<ci> FLUX_VALUE </ci>
	</math>
	<listOfParameters>
		<parameter id="LOWER_BOUND" value="-1000.0" name="mmol_per_gDW_per_hr"/>
		<parameter id="UPPER_BOUND" value="1000.0" name="mmol_per_gDW_per_hr"/>
		<parameter id="OBJECTIVE_COEFFICIENT" value="0"/>
		<parameter id="FLUX_VALUE" value="0.0" name="mmol_per_gDW_per_hr"/>
	</listOfParameters>
</kineticLaw>
</reaction>
<reaction id="EX_cpd00063_e0" name="cpd00063[e0] exchange" reversible="true">
<notes>
<html:p>GENE_ASSOCIATION:""</html:p>
<html:p>PROTEIN_ASSOCIATION:""</html:p>
</notes>
<listOfReactants>
<speciesReference species="M_cpd00063_e0" stoichiometry="1"/>
</listOfReactants>
<kineticLaw>
	<math xmlns="http://www.w3.org/1998/Math/MathML">
		<ci> FLUX_VALUE </ci>
	</math>
	<listOfParameters>
		<parameter id="LOWER_BOUND" value="-1000.0" name="mmol_per_gDW_per_hr"/>
		<parameter id="UPPER_BOUND" value="1000.0" name="mmol_per_gDW_per_hr"/>
		<parameter id="OBJECTIVE_COEFFICIENT" value="0"/>
		<parameter id="FLUX_VALUE" value="0.0" name="mmol_per_gDW_per_hr"/>
	</listOfParameters>
</kineticLaw>
</reaction>
<reaction id="EX_cpd00064_e0" name="cpd00064[e0] exchange" reversible="true">
<notes>
<html:p>GENE_ASSOCIATION:""</html:p>
<html:p>PROTEIN_ASSOCIATION:""</html:p>
</notes>
<listOfReactants>
<speciesReference species="M_cpd00064_e0" stoichiometry="1"/>
</listOfReactants>
<kineticLaw>
	<math xmlns="http://www.w3.org/1998/Math/MathML">
		<ci> FLUX_VALUE </ci>
	</math>
	<listOfParameters>
		<parameter id="LOWER_BOUND" value="-1000.0" name="mmol_per_gDW_per_hr"/>
		<parameter id="UPPER_BOUND" value="1000.0" name="mmol_per_gDW_per_hr"/>
		<parameter id="OBJECTIVE_COEFFICIENT" value="0"/>
		<parameter id="FLUX_VALUE" value="0.0" name="mmol_per_gDW_per_hr"/>
	</listOfParameters>
</kineticLaw>
</reaction>
<reaction id="EX_cpd00065_e0" name="cpd00065[e0] exchange" reversible="true">
<notes>
<html:p>GENE_ASSOCIATION:""</html:p>
<html:p>PROTEIN_ASSOCIATION:""</html:p>
</notes>
<listOfReactants>
<speciesReference species="M_cpd00065_e0" stoichiometry="1"/>
</listOfReactants>
<kineticLaw>
	<math xmlns="http://www.w3.org/1998/Math/MathML">
		<ci> FLUX_VALUE </ci>
	</math>
	<listOfParameters>
		<parameter id="LOWER_BOUND" value="-1000.0" name="mmol_per_gDW_per_hr"/>
		<parameter id="UPPER_BOUND" value="1000.0" name="mmol_per_gDW_per_hr"/>
		<parameter id="OBJECTIVE_COEFFICIENT" value="0"/>
		<parameter id="FLUX_VALUE" value="0.0" name="mmol_per_gDW_per_hr"/>
	</listOfParameters>
</kineticLaw>
</reaction>
<reaction id="EX_cpd00066_e0" name="cpd00066[e0] exchange" reversible="true">
<notes>
<html:p>GENE_ASSOCIATION:""</html:p>
<html:p>PROTEIN_ASSOCIATION:""</html:p>
</notes>
<listOfReactants>
<speciesReference species="M_cpd00066_e0" stoichiometry="1"/>
</listOfReactants>
<kineticLaw>
	<math xmlns="http://www.w3.org/1998/Math/MathML">
		<ci> FLUX_VALUE </ci>
	</math>
	<listOfParameters>
		<parameter id="LOWER_BOUND" value="-1000.0" name="mmol_per_gDW_per_hr"/>
		<parameter id="UPPER_BOUND" value="1000.0" name="mmol_per_gDW_per_hr"/>
		<parameter id="OBJECTIVE_COEFFICIENT" value="0"/>
		<parameter id="FLUX_VALUE" value="0.0" name="mmol_per_gDW_per_hr"/>
	</listOfParameters>
</kineticLaw>
</reaction>
<reaction id="EX_cpd00067_e0" name="cpd00067[e0] exchange" reversible="true">
<notes>
<html:p>GENE_ASSOCIATION:""</html:p>
<html:p>PROTEIN_ASSOCIATION:""</html:p>
</notes>
<listOfReactants>
<speciesReference species="M_cpd00067_e0" stoichiometry="1"/>
</listOfReactants>
<kineticLaw>
	<math xmlns="http://www.w3.org/1998/Math/MathML">
		<ci> FLUX_VALUE </ci>
	</math>
	<listOfParameters>
		<parameter id="LOWER_BOUND" value="-1000.0" name="mmol_per_gDW_per_hr"/>
		<parameter id="UPPER_BOUND" value="1000.0" name="mmol_per_gDW_per_hr"/>
		<parameter id="OBJECTIVE_COEFFICIENT" value="0"/>
		<parameter id="FLUX_VALUE" value="0.0" name="mmol_per_gDW_per_hr"/>
	</listOfParameters>
</kineticLaw>
</reaction>
<reaction id="EX_cpd00069_e0" name="cpd00069[e0] exchange" reversible="true">
<notes>
<html:p>GENE_ASSOCIATION:""</html:p>
<html:p>PROTEIN_ASSOCIATION:""</html:p>
</notes>
<listOfReactants>
<speciesReference species="M_cpd00069_e0" stoichiometry="1"/>
</listOfReactants>
<kineticLaw>
	<math xmlns="http://www.w3.org/1998/Math/MathML">
		<ci> FLUX_VALUE </ci>
	</math>
	<listOfParameters>
		<parameter id="LOWER_BOUND" value="-1000.0" name="mmol_per_gDW_per_hr"/>
		<parameter id="UPPER_BOUND" value="1000.0" name="mmol_per_gDW_per_hr"/>
		<parameter id="OBJECTIVE_COEFFICIENT" value="0"/>
		<parameter id="FLUX_VALUE" value="0.0" name="mmol_per_gDW_per_hr"/>
	</listOfParameters>
</kineticLaw>
</reaction>
<reaction id="EX_cpd00076_e0" name="cpd00076[e0] exchange" reversible="true">
<notes>
<html:p>GENE_ASSOCIATION:""</html:p>
<html:p>PROTEIN_ASSOCIATION:""</html:p>
</notes>
<listOfReactants>
<speciesReference species="M_cpd00076_e0" stoichiometry="1"/>
</listOfReactants>
<kineticLaw>
	<math xmlns="http://www.w3.org/1998/Math/MathML">
		<ci> FLUX_VALUE </ci>
	</math>
	<listOfParameters>
		<parameter id="LOWER_BOUND" value="-1000.0" name="mmol_per_gDW_per_hr"/>
		<parameter id="UPPER_BOUND" value="1000.0" name="mmol_per_gDW_per_hr"/>
		<parameter id="OBJECTIVE_COEFFICIENT" value="0"/>
		<parameter id="FLUX_VALUE" value="0.0" name="mmol_per_gDW_per_hr"/>
	</listOfParameters>
</kineticLaw>
</reaction>
<reaction id="EX_cpd00082_e0" name="cpd00082[e0] exchange" reversible="true">
<notes>
<html:p>GENE_ASSOCIATION:""</html:p>
<html:p>PROTEIN_ASSOCIATION:""</html:p>
</notes>
<listOfReactants>
<speciesReference species="M_cpd00082_e0" stoichiometry="1"/>
</listOfReactants>
<kineticLaw>
	<math xmlns="http://www.w3.org/1998/Math/MathML">
		<ci> FLUX_VALUE </ci>
	</math>
	<listOfParameters>
		<parameter id="LOWER_BOUND" value="-1000.0" name="mmol_per_gDW_per_hr"/>
		<parameter id="UPPER_BOUND" value="1000.0" name="mmol_per_gDW_per_hr"/>
		<parameter id="OBJECTIVE_COEFFICIENT" value="0"/>
		<parameter id="FLUX_VALUE" value="0.0" name="mmol_per_gDW_per_hr"/>
	</listOfParameters>
</kineticLaw>
</reaction>
<reaction id="EX_cpd00099_e0" name="cpd00099[e0] exchange" reversible="true">
<notes>
<html:p>GENE_ASSOCIATION:""</html:p>
<html:p>PROTEIN_ASSOCIATION:""</html:p>
</notes>
<listOfReactants>
<speciesReference species="M_cpd00099_e0" stoichiometry="1"/>
</listOfReactants>
<kineticLaw>
	<math xmlns="http://www.w3.org/1998/Math/MathML">
		<ci> FLUX_VALUE </ci>
	</math>
	<listOfParameters>
		<parameter id="LOWER_BOUND" value="-1000.0" name="mmol_per_gDW_per_hr"/>
		<parameter id="UPPER_BOUND" value="1000.0" name="mmol_per_gDW_per_hr"/>
		<parameter id="OBJECTIVE_COEFFICIENT" value="0"/>
		<parameter id="FLUX_VALUE" value="0.0" name="mmol_per_gDW_per_hr"/>
	</listOfParameters>
</kineticLaw>
</reaction>
<reaction id="EX_cpd00104_e0" name="cpd00104[e0] exchange" reversible="true">
<notes>
<html:p>GENE_ASSOCIATION:""</html:p>
<html:p>PROTEIN_ASSOCIATION:""</html:p>
</notes>
<listOfReactants>
<speciesReference species="M_cpd00104_e0" stoichiometry="1"/>
</listOfReactants>
<kineticLaw>
	<math xmlns="http://www.w3.org/1998/Math/MathML">
		<ci> FLUX_VALUE </ci>
	</math>
	<listOfParameters>
		<parameter id="LOWER_BOUND" value="-1000.0" name="mmol_per_gDW_per_hr"/>
		<parameter id="UPPER_BOUND" value="1000.0" name="mmol_per_gDW_per_hr"/>
		<parameter id="OBJECTIVE_COEFFICIENT" value="0"/>
		<parameter id="FLUX_VALUE" value="0.0" name="mmol_per_gDW_per_hr"/>
	</listOfParameters>
</kineticLaw>
</reaction>
<reaction id="EX_cpd00105_e0" name="cpd00105[e0] exchange" reversible="true">
<notes>
<html:p>GENE_ASSOCIATION:""</html:p>
<html:p>PROTEIN_ASSOCIATION:""</html:p>
</notes>
<listOfReactants>
<speciesReference species="M_cpd00105_e0" stoichiometry="1"/>
</listOfReactants>
<kineticLaw>
	<math xmlns="http://www.w3.org/1998/Math/MathML">
		<ci> FLUX_VALUE </ci>
	</math>
	<listOfParameters>
		<parameter id="LOWER_BOUND" value="-1000.0" name="mmol_per_gDW_per_hr"/>
		<parameter id="UPPER_BOUND" value="1000.0" name="mmol_per_gDW_per_hr"/>
		<parameter id="OBJECTIVE_COEFFICIENT" value="0"/>
		<parameter id="FLUX_VALUE" value="0.0" name="mmol_per_gDW_per_hr"/>
	</listOfParameters>
</kineticLaw>
</reaction>
<reaction id="EX_cpd00107_e0" name="cpd00107[e0] exchange" reversible="true">
<notes>
<html:p>GENE_ASSOCIATION:""</html:p>
<html:p>PROTEIN_ASSOCIATION:""</html:p>
</notes>
<listOfReactants>
<speciesReference species="M_cpd00107_e0" stoichiometry="1"/>
</listOfReactants>
<kineticLaw>
	<math xmlns="http://www.w3.org/1998/Math/MathML">
		<ci> FLUX_VALUE </ci>
	</math>
	<listOfParameters>
		<parameter id="LOWER_BOUND" value="-1000.0" name="mmol_per_gDW_per_hr"/>
		<parameter id="UPPER_BOUND" value="1000.0" name="mmol_per_gDW_per_hr"/>
		<parameter id="OBJECTIVE_COEFFICIENT" value="0"/>
		<parameter id="FLUX_VALUE" value="0.0" name="mmol_per_gDW_per_hr"/>
	</listOfParameters>
</kineticLaw>
</reaction>
<reaction id="EX_cpd00111_e0" name="cpd00111[e0] exchange" reversible="true">
<notes>
<html:p>GENE_ASSOCIATION:""</html:p>
<html:p>PROTEIN_ASSOCIATION:""</html:p>
</notes>
<listOfReactants>
<speciesReference species="M_cpd00111_e0" stoichiometry="1"/>
</listOfReactants>
<kineticLaw>
	<math xmlns="http://www.w3.org/1998/Math/MathML">
		<ci> FLUX_VALUE </ci>
	</math>
	<listOfParameters>
		<parameter id="LOWER_BOUND" value="-1000.0" name="mmol_per_gDW_per_hr"/>
		<parameter id="UPPER_BOUND" value="1000.0" name="mmol_per_gDW_per_hr"/>
		<parameter id="OBJECTIVE_COEFFICIENT" value="0"/>
		<parameter id="FLUX_VALUE" value="0.0" name="mmol_per_gDW_per_hr"/>
	</listOfParameters>
</kineticLaw>
</reaction>
<reaction id="EX_cpd00115_e0" name="cpd00115[e0] exchange" reversible="true">
<notes>
<html:p>GENE_ASSOCIATION:""</html:p>
<html:p>PROTEIN_ASSOCIATION:""</html:p>
</notes>
<listOfReactants>
<speciesReference species="M_cpd00115_e0" stoichiometry="1"/>
</listOfReactants>
<kineticLaw>
	<math xmlns="http://www.w3.org/1998/Math/MathML">
		<ci> FLUX_VALUE </ci>
	</math>
	<listOfParameters>
		<parameter id="LOWER_BOUND" value="-1000.0" name="mmol_per_gDW_per_hr"/>
		<parameter id="UPPER_BOUND" value="1000.0" name="mmol_per_gDW_per_hr"/>
		<parameter id="OBJECTIVE_COEFFICIENT" value="0"/>
		<parameter id="FLUX_VALUE" value="0.0" name="mmol_per_gDW_per_hr"/>
	</listOfParameters>
</kineticLaw>
</reaction>
<reaction id="EX_cpd00119_e0" name="cpd00119[e0] exchange" reversible="true">
<notes>
<html:p>GENE_ASSOCIATION:""</html:p>
<html:p>PROTEIN_ASSOCIATION:""</html:p>
</notes>
<listOfReactants>
<speciesReference species="M_cpd00119_e0" stoichiometry="1"/>
</listOfReactants>
<kineticLaw>
	<math xmlns="http://www.w3.org/1998/Math/MathML">
		<ci> FLUX_VALUE </ci>
	</math>
	<listOfParameters>
		<parameter id="LOWER_BOUND" value="-1000.0" name="mmol_per_gDW_per_hr"/>
		<parameter id="UPPER_BOUND" value="1000.0" name="mmol_per_gDW_per_hr"/>
		<parameter id="OBJECTIVE_COEFFICIENT" value="0"/>
		<parameter id="FLUX_VALUE" value="0.0" name="mmol_per_gDW_per_hr"/>
	</listOfParameters>
</kineticLaw>
</reaction>
<reaction id="EX_cpd00122_e0" name="cpd00122[e0] exchange" reversible="true">
<notes>
<html:p>GENE_ASSOCIATION:""</html:p>
<html:p>PROTEIN_ASSOCIATION:""</html:p>
</notes>
<listOfReactants>
<speciesReference species="M_cpd00122_e0" stoichiometry="1"/>
</listOfReactants>
<kineticLaw>
	<math xmlns="http://www.w3.org/1998/Math/MathML">
		<ci> FLUX_VALUE </ci>
	</math>
	<listOfParameters>
		<parameter id="LOWER_BOUND" value="-1000.0" name="mmol_per_gDW_per_hr"/>
		<parameter id="UPPER_BOUND" value="1000.0" name="mmol_per_gDW_per_hr"/>
		<parameter id="OBJECTIVE_COEFFICIENT" value="0"/>
		<parameter id="FLUX_VALUE" value="0.0" name="mmol_per_gDW_per_hr"/>
	</listOfParameters>
</kineticLaw>
</reaction>
<reaction id="EX_cpd00129_e0" name="cpd00129[e0] exchange" reversible="true">
<notes>
<html:p>GENE_ASSOCIATION:""</html:p>
<html:p>PROTEIN_ASSOCIATION:""</html:p>
</notes>
<listOfReactants>
<speciesReference species="M_cpd00129_e0" stoichiometry="1"/>
</listOfReactants>
<kineticLaw>
	<math xmlns="http://www.w3.org/1998/Math/MathML">
		<ci> FLUX_VALUE </ci>
	</math>
	<listOfParameters>
		<parameter id="LOWER_BOUND" value="-1000.0" name="mmol_per_gDW_per_hr"/>
		<parameter id="UPPER_BOUND" value="1000.0" name="mmol_per_gDW_per_hr"/>
		<parameter id="OBJECTIVE_COEFFICIENT" value="0"/>
		<parameter id="FLUX_VALUE" value="0.0" name="mmol_per_gDW_per_hr"/>
	</listOfParameters>
</kineticLaw>
</reaction>
<reaction id="EX_cpd00136_e0" name="cpd00136[e0] exchange" reversible="true">
<notes>
<html:p>GENE_ASSOCIATION:""</html:p>
<html:p>PROTEIN_ASSOCIATION:""</html:p>
</notes>
<listOfReactants>
<speciesReference species="M_cpd00136_e0" stoichiometry="1"/>
</listOfReactants>
<kineticLaw>
	<math xmlns="http://www.w3.org/1998/Math/MathML">
		<ci> FLUX_VALUE </ci>
	</math>
	<listOfParameters>
		<parameter id="LOWER_BOUND" value="-1000.0" name="mmol_per_gDW_per_hr"/>
		<parameter id="UPPER_BOUND" value="1000.0" name="mmol_per_gDW_per_hr"/>
		<parameter id="OBJECTIVE_COEFFICIENT" value="0"/>
		<parameter id="FLUX_VALUE" value="0.0" name="mmol_per_gDW_per_hr"/>
	</listOfParameters>
</kineticLaw>
</reaction>
<reaction id="EX_cpd00137_e0" name="cpd00137[e0] exchange" reversible="true">
<notes>
<html:p>GENE_ASSOCIATION:""</html:p>
<html:p>PROTEIN_ASSOCIATION:""</html:p>
</notes>
<listOfReactants>
<speciesReference species="M_cpd00137_e0" stoichiometry="1"/>
</listOfReactants>
<kineticLaw>
	<math xmlns="http://www.w3.org/1998/Math/MathML">
		<ci> FLUX_VALUE </ci>
	</math>
	<listOfParameters>
		<parameter id="LOWER_BOUND" value="-1000.0" name="mmol_per_gDW_per_hr"/>
		<parameter id="UPPER_BOUND" value="1000.0" name="mmol_per_gDW_per_hr"/>
		<parameter id="OBJECTIVE_COEFFICIENT" value="0"/>
		<parameter id="FLUX_VALUE" value="0.0" name="mmol_per_gDW_per_hr"/>
	</listOfParameters>
</kineticLaw>
</reaction>
<reaction id="EX_cpd00138_e0" name="cpd00138[e0] exchange" reversible="true">
<notes>
<html:p>GENE_ASSOCIATION:""</html:p>
<html:p>PROTEIN_ASSOCIATION:""</html:p>
</notes>
<listOfReactants>
<speciesReference species="M_cpd00138_e0" stoichiometry="1"/>
</listOfReactants>
<kineticLaw>
	<math xmlns="http://www.w3.org/1998/Math/MathML">
		<ci> FLUX_VALUE </ci>
	</math>
	<listOfParameters>
		<parameter id="LOWER_BOUND" value="-1000.0" name="mmol_per_gDW_per_hr"/>
		<parameter id="UPPER_BOUND" value="1000.0" name="mmol_per_gDW_per_hr"/>
		<parameter id="OBJECTIVE_COEFFICIENT" value="0"/>
		<parameter id="FLUX_VALUE" value="0.0" name="mmol_per_gDW_per_hr"/>
	</listOfParameters>
</kineticLaw>
</reaction>
<reaction id="EX_cpd00149_e0" name="cpd00149[e0] exchange" reversible="true">
<notes>
<html:p>GENE_ASSOCIATION:""</html:p>
<html:p>PROTEIN_ASSOCIATION:""</html:p>
</notes>
<listOfReactants>
<speciesReference species="M_cpd00149_e0" stoichiometry="1"/>
</listOfReactants>
<kineticLaw>
	<math xmlns="http://www.w3.org/1998/Math/MathML">
		<ci> FLUX_VALUE </ci>
	</math>
	<listOfParameters>
		<parameter id="LOWER_BOUND" value="-1000.0" name="mmol_per_gDW_per_hr"/>
		<parameter id="UPPER_BOUND" value="1000.0" name="mmol_per_gDW_per_hr"/>
		<parameter id="OBJECTIVE_COEFFICIENT" value="0"/>
		<parameter id="FLUX_VALUE" value="0.0" name="mmol_per_gDW_per_hr"/>
	</listOfParameters>
</kineticLaw>
</reaction>
<reaction id="EX_cpd00156_e0" name="cpd00156[e0] exchange" reversible="true">
<notes>
<html:p>GENE_ASSOCIATION:""</html:p>
<html:p>PROTEIN_ASSOCIATION:""</html:p>
</notes>
<listOfReactants>
<speciesReference species="M_cpd00156_e0" stoichiometry="1"/>
</listOfReactants>
<kineticLaw>
	<math xmlns="http://www.w3.org/1998/Math/MathML">
		<ci> FLUX_VALUE </ci>
	</math>
	<listOfParameters>
		<parameter id="LOWER_BOUND" value="-1000.0" name="mmol_per_gDW_per_hr"/>
		<parameter id="UPPER_BOUND" value="1000.0" name="mmol_per_gDW_per_hr"/>
		<parameter id="OBJECTIVE_COEFFICIENT" value="0"/>
		<parameter id="FLUX_VALUE" value="0.0" name="mmol_per_gDW_per_hr"/>
	</listOfParameters>
</kineticLaw>
</reaction>
<reaction id="EX_cpd00162_e0" name="cpd00162[e0] exchange" reversible="true">
<notes>
<html:p>GENE_ASSOCIATION:""</html:p>
<html:p>PROTEIN_ASSOCIATION:""</html:p>
</notes>
<listOfReactants>
<speciesReference species="M_cpd00162_e0" stoichiometry="1"/>
</listOfReactants>
<kineticLaw>
	<math xmlns="http://www.w3.org/1998/Math/MathML">
		<ci> FLUX_VALUE </ci>
	</math>
	<listOfParameters>
		<parameter id="LOWER_BOUND" value="-1000.0" name="mmol_per_gDW_per_hr"/>
		<parameter id="UPPER_BOUND" value="1000.0" name="mmol_per_gDW_per_hr"/>
		<parameter id="OBJECTIVE_COEFFICIENT" value="0"/>
		<parameter id="FLUX_VALUE" value="0.0" name="mmol_per_gDW_per_hr"/>
	</listOfParameters>
</kineticLaw>
</reaction>
<reaction id="EX_cpd00179_e0" name="cpd00179[e0] exchange" reversible="true">
<notes>
<html:p>GENE_ASSOCIATION:""</html:p>
<html:p>PROTEIN_ASSOCIATION:""</html:p>
</notes>
<listOfReactants>
<speciesReference species="M_cpd00179_e0" stoichiometry="1"/>
</listOfReactants>
<kineticLaw>
	<math xmlns="http://www.w3.org/1998/Math/MathML">
		<ci> FLUX_VALUE </ci>
	</math>
	<listOfParameters>
		<parameter id="LOWER_BOUND" value="-1000.0" name="mmol_per_gDW_per_hr"/>
		<parameter id="UPPER_BOUND" value="1000.0" name="mmol_per_gDW_per_hr"/>
		<parameter id="OBJECTIVE_COEFFICIENT" value="0"/>
		<parameter id="FLUX_VALUE" value="0.0" name="mmol_per_gDW_per_hr"/>
	</listOfParameters>
</kineticLaw>
</reaction>
<reaction id="EX_cpd00185_e0" name="cpd00185[e0] exchange" reversible="true">
<notes>
<html:p>GENE_ASSOCIATION:""</html:p>
<html:p>PROTEIN_ASSOCIATION:""</html:p>
</notes>
<listOfReactants>
<speciesReference species="M_cpd00185_e0" stoichiometry="1"/>
</listOfReactants>
<kineticLaw>
	<math xmlns="http://www.w3.org/1998/Math/MathML">
		<ci> FLUX_VALUE </ci>
	</math>
	<listOfParameters>
		<parameter id="LOWER_BOUND" value="-1000.0" name="mmol_per_gDW_per_hr"/>
		<parameter id="UPPER_BOUND" value="1000.0" name="mmol_per_gDW_per_hr"/>
		<parameter id="OBJECTIVE_COEFFICIENT" value="0"/>
		<parameter id="FLUX_VALUE" value="0.0" name="mmol_per_gDW_per_hr"/>
	</listOfParameters>
</kineticLaw>
</reaction>
<reaction id="EX_cpd00205_e0" name="cpd00205[e0] exchange" reversible="true">
<notes>
<html:p>GENE_ASSOCIATION:""</html:p>
<html:p>PROTEIN_ASSOCIATION:""</html:p>
</notes>
<listOfReactants>
<speciesReference species="M_cpd00205_e0" stoichiometry="1"/>
</listOfReactants>
<kineticLaw>
	<math xmlns="http://www.w3.org/1998/Math/MathML">
		<ci> FLUX_VALUE </ci>
	</math>
	<listOfParameters>
		<parameter id="LOWER_BOUND" value="-1000.0" name="mmol_per_gDW_per_hr"/>
		<parameter id="UPPER_BOUND" value="1000.0" name="mmol_per_gDW_per_hr"/>
		<parameter id="OBJECTIVE_COEFFICIENT" value="0"/>
		<parameter id="FLUX_VALUE" value="0.0" name="mmol_per_gDW_per_hr"/>
	</listOfParameters>
</kineticLaw>
</reaction>
<reaction id="EX_cpd00220_e0" name="cpd00220[e0] exchange" reversible="true">
<notes>
<html:p>GENE_ASSOCIATION:""</html:p>
<html:p>PROTEIN_ASSOCIATION:""</html:p>
</notes>
<listOfReactants>
<speciesReference species="M_cpd00220_e0" stoichiometry="1"/>
</listOfReactants>
<kineticLaw>
	<math xmlns="http://www.w3.org/1998/Math/MathML">
		<ci> FLUX_VALUE </ci>
	</math>
	<listOfParameters>
		<parameter id="LOWER_BOUND" value="-1000.0" name="mmol_per_gDW_per_hr"/>
		<parameter id="UPPER_BOUND" value="1000.0" name="mmol_per_gDW_per_hr"/>
		<parameter id="OBJECTIVE_COEFFICIENT" value="0"/>
		<parameter id="FLUX_VALUE" value="0.0" name="mmol_per_gDW_per_hr"/>
	</listOfParameters>
</kineticLaw>
</reaction>
<reaction id="EX_cpd00224_e0" name="cpd00224[e0] exchange" reversible="true">
<notes>
<html:p>GENE_ASSOCIATION:""</html:p>
<html:p>PROTEIN_ASSOCIATION:""</html:p>
</notes>
<listOfReactants>
<speciesReference species="M_cpd00224_e0" stoichiometry="1"/>
</listOfReactants>
<kineticLaw>
	<math xmlns="http://www.w3.org/1998/Math/MathML">
		<ci> FLUX_VALUE </ci>
	</math>
	<listOfParameters>
		<parameter id="LOWER_BOUND" value="-1000.0" name="mmol_per_gDW_per_hr"/>
		<parameter id="UPPER_BOUND" value="1000.0" name="mmol_per_gDW_per_hr"/>
		<parameter id="OBJECTIVE_COEFFICIENT" value="0"/>
		<parameter id="FLUX_VALUE" value="0.0" name="mmol_per_gDW_per_hr"/>
	</listOfParameters>
</kineticLaw>
</reaction>
<reaction id="EX_cpd00226_e0" name="cpd00226[e0] exchange" reversible="true">
<notes>
<html:p>GENE_ASSOCIATION:""</html:p>
<html:p>PROTEIN_ASSOCIATION:""</html:p>
</notes>
<listOfReactants>
<speciesReference species="M_cpd00226_e0" stoichiometry="1"/>
</listOfReactants>
<kineticLaw>
	<math xmlns="http://www.w3.org/1998/Math/MathML">
		<ci> FLUX_VALUE </ci>
	</math>
	<listOfParameters>
		<parameter id="LOWER_BOUND" value="-1000.0" name="mmol_per_gDW_per_hr"/>
		<parameter id="UPPER_BOUND" value="1000.0" name="mmol_per_gDW_per_hr"/>
		<parameter id="OBJECTIVE_COEFFICIENT" value="0"/>
		<parameter id="FLUX_VALUE" value="0.0" name="mmol_per_gDW_per_hr"/>
	</listOfParameters>
</kineticLaw>
</reaction>
<reaction id="EX_cpd00241_e0" name="cpd00241[e0] exchange" reversible="true">
<notes>
<html:p>GENE_ASSOCIATION:""</html:p>
<html:p>PROTEIN_ASSOCIATION:""</html:p>
</notes>
<listOfReactants>
<speciesReference species="M_cpd00241_e0" stoichiometry="1"/>
</listOfReactants>
<kineticLaw>
	<math xmlns="http://www.w3.org/1998/Math/MathML">
		<ci> FLUX_VALUE </ci>
	</math>
	<listOfParameters>
		<parameter id="LOWER_BOUND" value="-1000.0" name="mmol_per_gDW_per_hr"/>
		<parameter id="UPPER_BOUND" value="1000.0" name="mmol_per_gDW_per_hr"/>
		<parameter id="OBJECTIVE_COEFFICIENT" value="0"/>
		<parameter id="FLUX_VALUE" value="0.0" name="mmol_per_gDW_per_hr"/>
	</listOfParameters>
</kineticLaw>
</reaction>
<reaction id="EX_cpd00254_e0" name="cpd00254[e0] exchange" reversible="true">
<notes>
<html:p>GENE_ASSOCIATION:""</html:p>
<html:p>PROTEIN_ASSOCIATION:""</html:p>
</notes>
<listOfReactants>
<speciesReference species="M_cpd00254_e0" stoichiometry="1"/>
</listOfReactants>
<kineticLaw>
	<math xmlns="http://www.w3.org/1998/Math/MathML">
		<ci> FLUX_VALUE </ci>
	</math>
	<listOfParameters>
		<parameter id="LOWER_BOUND" value="-1000.0" name="mmol_per_gDW_per_hr"/>
		<parameter id="UPPER_BOUND" value="1000.0" name="mmol_per_gDW_per_hr"/>
		<parameter id="OBJECTIVE_COEFFICIENT" value="0"/>
		<parameter id="FLUX_VALUE" value="0.0" name="mmol_per_gDW_per_hr"/>
	</listOfParameters>
</kineticLaw>
</reaction>
<reaction id="EX_cpd00264_e0" name="cpd00264[e0] exchange" reversible="true">
<notes>
<html:p>GENE_ASSOCIATION:""</html:p>
<html:p>PROTEIN_ASSOCIATION:""</html:p>
</notes>
<listOfReactants>
<speciesReference species="M_cpd00264_e0" stoichiometry="1"/>
</listOfReactants>
<kineticLaw>
	<math xmlns="http://www.w3.org/1998/Math/MathML">
		<ci> FLUX_VALUE </ci>
	</math>
	<listOfParameters>
		<parameter id="LOWER_BOUND" value="-1000.0" name="mmol_per_gDW_per_hr"/>
		<parameter id="UPPER_BOUND" value="1000.0" name="mmol_per_gDW_per_hr"/>
		<parameter id="OBJECTIVE_COEFFICIENT" value="0"/>
		<parameter id="FLUX_VALUE" value="0.0" name="mmol_per_gDW_per_hr"/>
	</listOfParameters>
</kineticLaw>
</reaction>
<reaction id="EX_cpd00276_e0" name="cpd00276[e0] exchange" reversible="true">
<notes>
<html:p>GENE_ASSOCIATION:""</html:p>
<html:p>PROTEIN_ASSOCIATION:""</html:p>
</notes>
<listOfReactants>
<speciesReference species="M_cpd00276_e0" stoichiometry="1"/>
</listOfReactants>
<kineticLaw>
	<math xmlns="http://www.w3.org/1998/Math/MathML">
		<ci> FLUX_VALUE </ci>
	</math>
	<listOfParameters>
		<parameter id="LOWER_BOUND" value="-1000.0" name="mmol_per_gDW_per_hr"/>
		<parameter id="UPPER_BOUND" value="1000.0" name="mmol_per_gDW_per_hr"/>
		<parameter id="OBJECTIVE_COEFFICIENT" value="0"/>
		<parameter id="FLUX_VALUE" value="0.0" name="mmol_per_gDW_per_hr"/>
	</listOfParameters>
</kineticLaw>
</reaction>
<reaction id="EX_cpd00280_e0" name="cpd00280[e0] exchange" reversible="true">
<notes>
<html:p>GENE_ASSOCIATION:""</html:p>
<html:p>PROTEIN_ASSOCIATION:""</html:p>
</notes>
<listOfReactants>
<speciesReference species="M_cpd00280_e0" stoichiometry="1"/>
</listOfReactants>
<kineticLaw>
	<math xmlns="http://www.w3.org/1998/Math/MathML">
		<ci> FLUX_VALUE </ci>
	</math>
	<listOfParameters>
		<parameter id="LOWER_BOUND" value="-1000.0" name="mmol_per_gDW_per_hr"/>
		<parameter id="UPPER_BOUND" value="1000.0" name="mmol_per_gDW_per_hr"/>
		<parameter id="OBJECTIVE_COEFFICIENT" value="0"/>
		<parameter id="FLUX_VALUE" value="0.0" name="mmol_per_gDW_per_hr"/>
	</listOfParameters>
</kineticLaw>
</reaction>
<reaction id="EX_cpd00305_e0" name="cpd00305[e0] exchange" reversible="true">
<notes>
<html:p>GENE_ASSOCIATION:""</html:p>
<html:p>PROTEIN_ASSOCIATION:""</html:p>
</notes>
<listOfReactants>
<speciesReference species="M_cpd00305_e0" stoichiometry="1"/>
</listOfReactants>
<kineticLaw>
	<math xmlns="http://www.w3.org/1998/Math/MathML">
		<ci> FLUX_VALUE </ci>
	</math>
	<listOfParameters>
		<parameter id="LOWER_BOUND" value="-1000.0" name="mmol_per_gDW_per_hr"/>
		<parameter id="UPPER_BOUND" value="1000.0" name="mmol_per_gDW_per_hr"/>
		<parameter id="OBJECTIVE_COEFFICIENT" value="0"/>
		<parameter id="FLUX_VALUE" value="0.0" name="mmol_per_gDW_per_hr"/>
	</listOfParameters>
</kineticLaw>
</reaction>
<reaction id="EX_cpd00314_e0" name="cpd00314[e0] exchange" reversible="true">
<notes>
<html:p>GENE_ASSOCIATION:""</html:p>
<html:p>PROTEIN_ASSOCIATION:""</html:p>
</notes>
<listOfReactants>
<speciesReference species="M_cpd00314_e0" stoichiometry="1"/>
</listOfReactants>
<kineticLaw>
	<math xmlns="http://www.w3.org/1998/Math/MathML">
		<ci> FLUX_VALUE </ci>
	</math>
	<listOfParameters>
		<parameter id="LOWER_BOUND" value="-1000.0" name="mmol_per_gDW_per_hr"/>
		<parameter id="UPPER_BOUND" value="1000.0" name="mmol_per_gDW_per_hr"/>
		<parameter id="OBJECTIVE_COEFFICIENT" value="0"/>
		<parameter id="FLUX_VALUE" value="0.0" name="mmol_per_gDW_per_hr"/>
	</listOfParameters>
</kineticLaw>
</reaction>
<reaction id="EX_cpd00322_e0" name="cpd00322[e0] exchange" reversible="true">
<notes>
<html:p>GENE_ASSOCIATION:""</html:p>
<html:p>PROTEIN_ASSOCIATION:""</html:p>
</notes>
<listOfReactants>
<speciesReference species="M_cpd00322_e0" stoichiometry="1"/>
</listOfReactants>
<kineticLaw>
	<math xmlns="http://www.w3.org/1998/Math/MathML">
		<ci> FLUX_VALUE </ci>
	</math>
	<listOfParameters>
		<parameter id="LOWER_BOUND" value="-1000.0" name="mmol_per_gDW_per_hr"/>
		<parameter id="UPPER_BOUND" value="1000.0" name="mmol_per_gDW_per_hr"/>
		<parameter id="OBJECTIVE_COEFFICIENT" value="0"/>
		<parameter id="FLUX_VALUE" value="0.0" name="mmol_per_gDW_per_hr"/>
	</listOfParameters>
</kineticLaw>
</reaction>
<reaction id="EX_cpd00357_e0" name="cpd00357[e0] exchange" reversible="true">
<notes>
<html:p>GENE_ASSOCIATION:""</html:p>
<html:p>PROTEIN_ASSOCIATION:""</html:p>
</notes>
<listOfReactants>
<speciesReference species="M_cpd00357_e0" stoichiometry="1"/>
</listOfReactants>
<kineticLaw>
	<math xmlns="http://www.w3.org/1998/Math/MathML">
		<ci> FLUX_VALUE </ci>
	</math>
	<listOfParameters>
		<parameter id="LOWER_BOUND" value="-1000.0" name="mmol_per_gDW_per_hr"/>
		<parameter id="UPPER_BOUND" value="1000.0" name="mmol_per_gDW_per_hr"/>
		<parameter id="OBJECTIVE_COEFFICIENT" value="0"/>
		<parameter id="FLUX_VALUE" value="0.0" name="mmol_per_gDW_per_hr"/>
	</listOfParameters>
</kineticLaw>
</reaction>
<reaction id="EX_cpd00393_e0" name="cpd00393[e0] exchange" reversible="true">
<notes>
<html:p>GENE_ASSOCIATION:""</html:p>
<html:p>PROTEIN_ASSOCIATION:""</html:p>
</notes>
<listOfReactants>
<speciesReference species="M_cpd00393_e0" stoichiometry="1"/>
</listOfReactants>
<kineticLaw>
	<math xmlns="http://www.w3.org/1998/Math/MathML">
		<ci> FLUX_VALUE </ci>
	</math>
	<listOfParameters>
		<parameter id="LOWER_BOUND" value="-1000.0" name="mmol_per_gDW_per_hr"/>
		<parameter id="UPPER_BOUND" value="1000.0" name="mmol_per_gDW_per_hr"/>
		<parameter id="OBJECTIVE_COEFFICIENT" value="0"/>
		<parameter id="FLUX_VALUE" value="0.0" name="mmol_per_gDW_per_hr"/>
	</listOfParameters>
</kineticLaw>
</reaction>
<reaction id="EX_cpd00423_e0" name="cpd00423[e0] exchange" reversible="true">
<notes>
<html:p>GENE_ASSOCIATION:""</html:p>
<html:p>PROTEIN_ASSOCIATION:""</html:p>
</notes>
<listOfReactants>
<speciesReference species="M_cpd00423_e0" stoichiometry="1"/>
</listOfReactants>
<kineticLaw>
	<math xmlns="http://www.w3.org/1998/Math/MathML">
		<ci> FLUX_VALUE </ci>
	</math>
	<listOfParameters>
		<parameter id="LOWER_BOUND" value="-1000.0" name="mmol_per_gDW_per_hr"/>
		<parameter id="UPPER_BOUND" value="1000.0" name="mmol_per_gDW_per_hr"/>
		<parameter id="OBJECTIVE_COEFFICIENT" value="0"/>
		<parameter id="FLUX_VALUE" value="0.0" name="mmol_per_gDW_per_hr"/>
	</listOfParameters>
</kineticLaw>
</reaction>
<reaction id="EX_cpd00438_e0" name="cpd00438[e0] exchange" reversible="true">
<notes>
<html:p>GENE_ASSOCIATION:""</html:p>
<html:p>PROTEIN_ASSOCIATION:""</html:p>
</notes>
<listOfReactants>
<speciesReference species="M_cpd00438_e0" stoichiometry="1"/>
</listOfReactants>
<kineticLaw>
	<math xmlns="http://www.w3.org/1998/Math/MathML">
		<ci> FLUX_VALUE </ci>
	</math>
	<listOfParameters>
		<parameter id="LOWER_BOUND" value="-1000.0" name="mmol_per_gDW_per_hr"/>
		<parameter id="UPPER_BOUND" value="1000.0" name="mmol_per_gDW_per_hr"/>
		<parameter id="OBJECTIVE_COEFFICIENT" value="0"/>
		<parameter id="FLUX_VALUE" value="0.0" name="mmol_per_gDW_per_hr"/>
	</listOfParameters>
</kineticLaw>
</reaction>
<reaction id="EX_cpd00516_e0" name="cpd00516[e0] exchange" reversible="true">
<notes>
<html:p>GENE_ASSOCIATION:""</html:p>
<html:p>PROTEIN_ASSOCIATION:""</html:p>
</notes>
<listOfReactants>
<speciesReference species="M_cpd00516_e0" stoichiometry="1"/>
</listOfReactants>
<kineticLaw>
	<math xmlns="http://www.w3.org/1998/Math/MathML">
		<ci> FLUX_VALUE </ci>
	</math>
	<listOfParameters>
		<parameter id="LOWER_BOUND" value="-1000.0" name="mmol_per_gDW_per_hr"/>
		<parameter id="UPPER_BOUND" value="1000.0" name="mmol_per_gDW_per_hr"/>
		<parameter id="OBJECTIVE_COEFFICIENT" value="0"/>
		<parameter id="FLUX_VALUE" value="0.0" name="mmol_per_gDW_per_hr"/>
	</listOfParameters>
</kineticLaw>
</reaction>
<reaction id="EX_cpd00528_e0" name="cpd00528[e0] exchange" reversible="true">
<notes>
<html:p>GENE_ASSOCIATION:""</html:p>
<html:p>PROTEIN_ASSOCIATION:""</html:p>
</notes>
<listOfReactants>
<speciesReference species="M_cpd00528_e0" stoichiometry="1"/>
</listOfReactants>
<kineticLaw>
	<math xmlns="http://www.w3.org/1998/Math/MathML">
		<ci> FLUX_VALUE </ci>
	</math>
	<listOfParameters>
		<parameter id="LOWER_BOUND" value="-1000.0" name="mmol_per_gDW_per_hr"/>
		<parameter id="UPPER_BOUND" value="1000.0" name="mmol_per_gDW_per_hr"/>
		<parameter id="OBJECTIVE_COEFFICIENT" value="0"/>
		<parameter id="FLUX_VALUE" value="0.0" name="mmol_per_gDW_per_hr"/>
	</listOfParameters>
</kineticLaw>
</reaction>
<reaction id="EX_cpd00531_e0" name="cpd00531[e0] exchange" reversible="true">
<notes>
<html:p>GENE_ASSOCIATION:""</html:p>
<html:p>PROTEIN_ASSOCIATION:""</html:p>
</notes>
<listOfReactants>
<speciesReference species="M_cpd00531_e0" stoichiometry="1"/>
</listOfReactants>
<kineticLaw>
	<math xmlns="http://www.w3.org/1998/Math/MathML">
		<ci> FLUX_VALUE </ci>
	</math>
	<listOfParameters>
		<parameter id="LOWER_BOUND" value="-1000.0" name="mmol_per_gDW_per_hr"/>
		<parameter id="UPPER_BOUND" value="1000.0" name="mmol_per_gDW_per_hr"/>
		<parameter id="OBJECTIVE_COEFFICIENT" value="0"/>
		<parameter id="FLUX_VALUE" value="0.0" name="mmol_per_gDW_per_hr"/>
	</listOfParameters>
</kineticLaw>
</reaction>
<reaction id="EX_cpd00588_e0" name="cpd00588[e0] exchange" reversible="true">
<notes>
<html:p>GENE_ASSOCIATION:""</html:p>
<html:p>PROTEIN_ASSOCIATION:""</html:p>
</notes>
<listOfReactants>
<speciesReference species="M_cpd00588_e0" stoichiometry="1"/>
</listOfReactants>
<kineticLaw>
	<math xmlns="http://www.w3.org/1998/Math/MathML">
		<ci> FLUX_VALUE </ci>
	</math>
	<listOfParameters>
		<parameter id="LOWER_BOUND" value="-1000.0" name="mmol_per_gDW_per_hr"/>
		<parameter id="UPPER_BOUND" value="1000.0" name="mmol_per_gDW_per_hr"/>
		<parameter id="OBJECTIVE_COEFFICIENT" value="0"/>
		<parameter id="FLUX_VALUE" value="0.0" name="mmol_per_gDW_per_hr"/>
	</listOfParameters>
</kineticLaw>
</reaction>
<reaction id="EX_cpd00635_e0" name="cpd00635[e0] exchange" reversible="true">
<notes>
<html:p>GENE_ASSOCIATION:""</html:p>
<html:p>PROTEIN_ASSOCIATION:""</html:p>
</notes>
<listOfReactants>
<speciesReference species="M_cpd00635_e0" stoichiometry="1"/>
</listOfReactants>
<kineticLaw>
	<math xmlns="http://www.w3.org/1998/Math/MathML">
		<ci> FLUX_VALUE </ci>
	</math>
	<listOfParameters>
		<parameter id="LOWER_BOUND" value="-1000.0" name="mmol_per_gDW_per_hr"/>
		<parameter id="UPPER_BOUND" value="1000.0" name="mmol_per_gDW_per_hr"/>
		<parameter id="OBJECTIVE_COEFFICIENT" value="0"/>
		<parameter id="FLUX_VALUE" value="0.0" name="mmol_per_gDW_per_hr"/>
	</listOfParameters>
</kineticLaw>
</reaction>
<reaction id="EX_cpd00654_e0" name="cpd00654[e0] exchange" reversible="true">
<notes>
<html:p>GENE_ASSOCIATION:""</html:p>
<html:p>PROTEIN_ASSOCIATION:""</html:p>
</notes>
<listOfReactants>
<speciesReference species="M_cpd00654_e0" stoichiometry="1"/>
</listOfReactants>
<kineticLaw>
	<math xmlns="http://www.w3.org/1998/Math/MathML">
		<ci> FLUX_VALUE </ci>
	</math>
	<listOfParameters>
		<parameter id="LOWER_BOUND" value="-1000.0" name="mmol_per_gDW_per_hr"/>
		<parameter id="UPPER_BOUND" value="1000.0" name="mmol_per_gDW_per_hr"/>
		<parameter id="OBJECTIVE_COEFFICIENT" value="0"/>
		<parameter id="FLUX_VALUE" value="0.0" name="mmol_per_gDW_per_hr"/>
	</listOfParameters>
</kineticLaw>
</reaction>
<reaction id="EX_cpd00655_e0" name="cpd00655[e0] exchange" reversible="true">
<notes>
<html:p>GENE_ASSOCIATION:""</html:p>
<html:p>PROTEIN_ASSOCIATION:""</html:p>
</notes>
<listOfReactants>
<speciesReference species="M_cpd00655_e0" stoichiometry="1"/>
</listOfReactants>
<kineticLaw>
	<math xmlns="http://www.w3.org/1998/Math/MathML">
		<ci> FLUX_VALUE </ci>
	</math>
	<listOfParameters>
		<parameter id="LOWER_BOUND" value="-1000.0" name="mmol_per_gDW_per_hr"/>
		<parameter id="UPPER_BOUND" value="1000.0" name="mmol_per_gDW_per_hr"/>
		<parameter id="OBJECTIVE_COEFFICIENT" value="0"/>
		<parameter id="FLUX_VALUE" value="0.0" name="mmol_per_gDW_per_hr"/>
	</listOfParameters>
</kineticLaw>
</reaction>
<reaction id="EX_cpd00794_e0" name="cpd00794[e0] exchange" reversible="true">
<notes>
<html:p>GENE_ASSOCIATION:""</html:p>
<html:p>PROTEIN_ASSOCIATION:""</html:p>
</notes>
<listOfReactants>
<speciesReference species="M_cpd00794_e0" stoichiometry="1"/>
</listOfReactants>
<kineticLaw>
	<math xmlns="http://www.w3.org/1998/Math/MathML">
		<ci> FLUX_VALUE </ci>
	</math>
	<listOfParameters>
		<parameter id="LOWER_BOUND" value="-1000.0" name="mmol_per_gDW_per_hr"/>
		<parameter id="UPPER_BOUND" value="1000.0" name="mmol_per_gDW_per_hr"/>
		<parameter id="OBJECTIVE_COEFFICIENT" value="0"/>
		<parameter id="FLUX_VALUE" value="0.0" name="mmol_per_gDW_per_hr"/>
	</listOfParameters>
</kineticLaw>
</reaction>
<reaction id="EX_cpd00971_e0" name="cpd00971[e0] exchange" reversible="true">
<notes>
<html:p>GENE_ASSOCIATION:""</html:p>
<html:p>PROTEIN_ASSOCIATION:""</html:p>
</notes>
<listOfReactants>
<speciesReference species="M_cpd00971_e0" stoichiometry="1"/>
</listOfReactants>
<kineticLaw>
	<math xmlns="http://www.w3.org/1998/Math/MathML">
		<ci> FLUX_VALUE </ci>
	</math>
	<listOfParameters>
		<parameter id="LOWER_BOUND" value="-1000.0" name="mmol_per_gDW_per_hr"/>
		<parameter id="UPPER_BOUND" value="1000.0" name="mmol_per_gDW_per_hr"/>
		<parameter id="OBJECTIVE_COEFFICIENT" value="0"/>
		<parameter id="FLUX_VALUE" value="0.0" name="mmol_per_gDW_per_hr"/>
	</listOfParameters>
</kineticLaw>
</reaction>
<reaction id="EX_cpd01012_e0" name="cpd01012[e0] exchange" reversible="true">
<notes>
<html:p>GENE_ASSOCIATION:""</html:p>
<html:p>PROTEIN_ASSOCIATION:""</html:p>
</notes>
<listOfReactants>
<speciesReference species="M_cpd01012_e0" stoichiometry="1"/>
</listOfReactants>
<kineticLaw>
	<math xmlns="http://www.w3.org/1998/Math/MathML">
		<ci> FLUX_VALUE </ci>
	</math>
	<listOfParameters>
		<parameter id="LOWER_BOUND" value="-1000.0" name="mmol_per_gDW_per_hr"/>
		<parameter id="UPPER_BOUND" value="1000.0" name="mmol_per_gDW_per_hr"/>
		<parameter id="OBJECTIVE_COEFFICIENT" value="0"/>
		<parameter id="FLUX_VALUE" value="0.0" name="mmol_per_gDW_per_hr"/>
	</listOfParameters>
</kineticLaw>
</reaction>
<reaction id="EX_cpd01030_e0" name="cpd01030[e0] exchange" reversible="true">
<notes>
<html:p>GENE_ASSOCIATION:""</html:p>
<html:p>PROTEIN_ASSOCIATION:""</html:p>
</notes>
<listOfReactants>
<speciesReference species="M_cpd01030_e0" stoichiometry="1"/>
</listOfReactants>
<kineticLaw>
	<math xmlns="http://www.w3.org/1998/Math/MathML">
		<ci> FLUX_VALUE </ci>
	</math>
	<listOfParameters>
		<parameter id="LOWER_BOUND" value="-1000.0" name="mmol_per_gDW_per_hr"/>
		<parameter id="UPPER_BOUND" value="1000.0" name="mmol_per_gDW_per_hr"/>
		<parameter id="OBJECTIVE_COEFFICIENT" value="0"/>
		<parameter id="FLUX_VALUE" value="0.0" name="mmol_per_gDW_per_hr"/>
	</listOfParameters>
</kineticLaw>
</reaction>
<reaction id="EX_cpd01080_e0" name="cpd01080[e0] exchange" reversible="true">
<notes>
<html:p>GENE_ASSOCIATION:""</html:p>
<html:p>PROTEIN_ASSOCIATION:""</html:p>
</notes>
<listOfReactants>
<speciesReference species="M_cpd01080_e0" stoichiometry="1"/>
</listOfReactants>
<kineticLaw>
	<math xmlns="http://www.w3.org/1998/Math/MathML">
		<ci> FLUX_VALUE </ci>
	</math>
	<listOfParameters>
		<parameter id="LOWER_BOUND" value="-1000.0" name="mmol_per_gDW_per_hr"/>
		<parameter id="UPPER_BOUND" value="1000.0" name="mmol_per_gDW_per_hr"/>
		<parameter id="OBJECTIVE_COEFFICIENT" value="0"/>
		<parameter id="FLUX_VALUE" value="0.0" name="mmol_per_gDW_per_hr"/>
	</listOfParameters>
</kineticLaw>
</reaction>
<reaction id="EX_cpd01171_e0" name="cpd01171[e0] exchange" reversible="true">
<notes>
<html:p>GENE_ASSOCIATION:""</html:p>
<html:p>PROTEIN_ASSOCIATION:""</html:p>
</notes>
<listOfReactants>
<speciesReference species="M_cpd01171_e0" stoichiometry="1"/>
</listOfReactants>
<kineticLaw>
	<math xmlns="http://www.w3.org/1998/Math/MathML">
		<ci> FLUX_VALUE </ci>
	</math>
	<listOfParameters>
		<parameter id="LOWER_BOUND" value="-1000.0" name="mmol_per_gDW_per_hr"/>
		<parameter id="UPPER_BOUND" value="1000.0" name="mmol_per_gDW_per_hr"/>
		<parameter id="OBJECTIVE_COEFFICIENT" value="0"/>
		<parameter id="FLUX_VALUE" value="0.0" name="mmol_per_gDW_per_hr"/>
	</listOfParameters>
</kineticLaw>
</reaction>
<reaction id="EX_cpd01188_e0" name="cpd01188[e0] exchange" reversible="true">
<notes>
<html:p>GENE_ASSOCIATION:""</html:p>
<html:p>PROTEIN_ASSOCIATION:""</html:p>
</notes>
<listOfReactants>
<speciesReference species="M_cpd01188_e0" stoichiometry="1"/>
</listOfReactants>
<kineticLaw>
	<math xmlns="http://www.w3.org/1998/Math/MathML">
		<ci> FLUX_VALUE </ci>
	</math>
	<listOfParameters>
		<parameter id="LOWER_BOUND" value="-1000.0" name="mmol_per_gDW_per_hr"/>
		<parameter id="UPPER_BOUND" value="1000.0" name="mmol_per_gDW_per_hr"/>
		<parameter id="OBJECTIVE_COEFFICIENT" value="0"/>
		<parameter id="FLUX_VALUE" value="0.0" name="mmol_per_gDW_per_hr"/>
	</listOfParameters>
</kineticLaw>
</reaction>
<reaction id="EX_cpd01242_e0" name="cpd01242[e0] exchange" reversible="true">
<notes>
<html:p>GENE_ASSOCIATION:""</html:p>
<html:p>PROTEIN_ASSOCIATION:""</html:p>
</notes>
<listOfReactants>
<speciesReference species="M_cpd01242_e0" stoichiometry="1"/>
</listOfReactants>
<kineticLaw>
	<math xmlns="http://www.w3.org/1998/Math/MathML">
		<ci> FLUX_VALUE </ci>
	</math>
	<listOfParameters>
		<parameter id="LOWER_BOUND" value="-1000.0" name="mmol_per_gDW_per_hr"/>
		<parameter id="UPPER_BOUND" value="1000.0" name="mmol_per_gDW_per_hr"/>
		<parameter id="OBJECTIVE_COEFFICIENT" value="0"/>
		<parameter id="FLUX_VALUE" value="0.0" name="mmol_per_gDW_per_hr"/>
	</listOfParameters>
</kineticLaw>
</reaction>
<reaction id="EX_cpd01414_e0" name="cpd01414[e0] exchange" reversible="true">
<notes>
<html:p>GENE_ASSOCIATION:""</html:p>
<html:p>PROTEIN_ASSOCIATION:""</html:p>
</notes>
<listOfReactants>
<speciesReference species="M_cpd01414_e0" stoichiometry="1"/>
</listOfReactants>
<kineticLaw>
	<math xmlns="http://www.w3.org/1998/Math/MathML">
		<ci> FLUX_VALUE </ci>
	</math>
	<listOfParameters>
		<parameter id="LOWER_BOUND" value="-1000.0" name="mmol_per_gDW_per_hr"/>
		<parameter id="UPPER_BOUND" value="1000.0" name="mmol_per_gDW_per_hr"/>
		<parameter id="OBJECTIVE_COEFFICIENT" value="0"/>
		<parameter id="FLUX_VALUE" value="0.0" name="mmol_per_gDW_per_hr"/>
	</listOfParameters>
</kineticLaw>
</reaction>
<reaction id="EX_cpd03422_e0" name="cpd03422[e0] exchange" reversible="true">
<notes>
<html:p>GENE_ASSOCIATION:""</html:p>
<html:p>PROTEIN_ASSOCIATION:""</html:p>
</notes>
<listOfReactants>
<speciesReference species="M_cpd03422_e0" stoichiometry="1"/>
</listOfReactants>
<kineticLaw>
	<math xmlns="http://www.w3.org/1998/Math/MathML">
		<ci> FLUX_VALUE </ci>
	</math>
	<listOfParameters>
		<parameter id="LOWER_BOUND" value="-1000.0" name="mmol_per_gDW_per_hr"/>
		<parameter id="UPPER_BOUND" value="1000.0" name="mmol_per_gDW_per_hr"/>
		<parameter id="OBJECTIVE_COEFFICIENT" value="0"/>
		<parameter id="FLUX_VALUE" value="0.0" name="mmol_per_gDW_per_hr"/>
	</listOfParameters>
</kineticLaw>
</reaction>
<reaction id="EX_cpd03424_e0" name="cpd03424[e0] exchange" reversible="true">
<notes>
<html:p>GENE_ASSOCIATION:""</html:p>
<html:p>PROTEIN_ASSOCIATION:""</html:p>
</notes>
<listOfReactants>
<speciesReference species="M_cpd03424_e0" stoichiometry="1"/>
</listOfReactants>
<kineticLaw>
	<math xmlns="http://www.w3.org/1998/Math/MathML">
		<ci> FLUX_VALUE </ci>
	</math>
	<listOfParameters>
		<parameter id="LOWER_BOUND" value="-1000.0" name="mmol_per_gDW_per_hr"/>
		<parameter id="UPPER_BOUND" value="1000.0" name="mmol_per_gDW_per_hr"/>
		<parameter id="OBJECTIVE_COEFFICIENT" value="0"/>
		<parameter id="FLUX_VALUE" value="0.0" name="mmol_per_gDW_per_hr"/>
	</listOfParameters>
</kineticLaw>
</reaction>
<reaction id="EX_cpd03696_e0" name="cpd03696[e0] exchange" reversible="true">
<notes>
<html:p>GENE_ASSOCIATION:""</html:p>
<html:p>PROTEIN_ASSOCIATION:""</html:p>
</notes>
<listOfReactants>
<speciesReference species="M_cpd03696_e0" stoichiometry="1"/>
</listOfReactants>
<kineticLaw>
	<math xmlns="http://www.w3.org/1998/Math/MathML">
		<ci> FLUX_VALUE </ci>
	</math>
	<listOfParameters>
		<parameter id="LOWER_BOUND" value="-1000.0" name="mmol_per_gDW_per_hr"/>
		<parameter id="UPPER_BOUND" value="1000.0" name="mmol_per_gDW_per_hr"/>
		<parameter id="OBJECTIVE_COEFFICIENT" value="0"/>
		<parameter id="FLUX_VALUE" value="0.0" name="mmol_per_gDW_per_hr"/>
	</listOfParameters>
</kineticLaw>
</reaction>
<reaction id="EX_cpd03847_e0" name="cpd03847[e0] exchange" reversible="true">
<notes>
<html:p>GENE_ASSOCIATION:""</html:p>
<html:p>PROTEIN_ASSOCIATION:""</html:p>
</notes>
<listOfReactants>
<speciesReference species="M_cpd03847_e0" stoichiometry="1"/>
</listOfReactants>
<kineticLaw>
	<math xmlns="http://www.w3.org/1998/Math/MathML">
		<ci> FLUX_VALUE </ci>
	</math>
	<listOfParameters>
		<parameter id="LOWER_BOUND" value="-1000.0" name="mmol_per_gDW_per_hr"/>
		<parameter id="UPPER_BOUND" value="1000.0" name="mmol_per_gDW_per_hr"/>
		<parameter id="OBJECTIVE_COEFFICIENT" value="0"/>
		<parameter id="FLUX_VALUE" value="0.0" name="mmol_per_gDW_per_hr"/>
	</listOfParameters>
</kineticLaw>
</reaction>
<reaction id="EX_cpd04097_e0" name="cpd04097[e0] exchange" reversible="true">
<notes>
<html:p>GENE_ASSOCIATION:""</html:p>
<html:p>PROTEIN_ASSOCIATION:""</html:p>
</notes>
<listOfReactants>
<speciesReference species="M_cpd04097_e0" stoichiometry="1"/>
</listOfReactants>
<kineticLaw>
	<math xmlns="http://www.w3.org/1998/Math/MathML">
		<ci> FLUX_VALUE </ci>
	</math>
	<listOfParameters>
		<parameter id="LOWER_BOUND" value="-1000.0" name="mmol_per_gDW_per_hr"/>
		<parameter id="UPPER_BOUND" value="1000.0" name="mmol_per_gDW_per_hr"/>
		<parameter id="OBJECTIVE_COEFFICIENT" value="0"/>
		<parameter id="FLUX_VALUE" value="0.0" name="mmol_per_gDW_per_hr"/>
	</listOfParameters>
</kineticLaw>
</reaction>
<reaction id="EX_cpd08636_e0" name="cpd08636[c0] exchange" reversible="true">
<notes>
<html:p>GENE_ASSOCIATION:""</html:p>
<html:p>PROTEIN_ASSOCIATION:""</html:p>
</notes>
<listOfReactants>
<speciesReference species="M_cpd08636_e0" stoichiometry="1"/>
</listOfReactants>
<kineticLaw>
	<math xmlns="http://www.w3.org/1998/Math/MathML">
		<ci> FLUX_VALUE </ci>
	</math>
	<listOfParameters>
		<parameter id="LOWER_BOUND" value="-1000.0" name="mmol_per_gDW_per_hr"/>
		<parameter id="UPPER_BOUND" value="1000.0" name="mmol_per_gDW_per_hr"/>
		<parameter id="OBJECTIVE_COEFFICIENT" value="0"/>
		<parameter id="FLUX_VALUE" value="0.0" name="mmol_per_gDW_per_hr"/>
	</listOfParameters>
</kineticLaw>
</reaction>
<reaction id="EX_cpd10515_e0" name="cpd10515[e0] exchange" reversible="true">
<notes>
<html:p>GENE_ASSOCIATION:""</html:p>
<html:p>PROTEIN_ASSOCIATION:""</html:p>
</notes>
<listOfReactants>
<speciesReference species="M_cpd10515_e0" stoichiometry="1"/>
</listOfReactants>
<kineticLaw>
	<math xmlns="http://www.w3.org/1998/Math/MathML">
		<ci> FLUX_VALUE </ci>
	</math>
	<listOfParameters>
		<parameter id="LOWER_BOUND" value="-1000.0" name="mmol_per_gDW_per_hr"/>
		<parameter id="UPPER_BOUND" value="1000.0" name="mmol_per_gDW_per_hr"/>
		<parameter id="OBJECTIVE_COEFFICIENT" value="0"/>
		<parameter id="FLUX_VALUE" value="0.0" name="mmol_per_gDW_per_hr"/>
	</listOfParameters>
</kineticLaw>
</reaction>
<reaction id="EX_cpd10516_e0" name="cpd10516[e0] exchange" reversible="true">
<notes>
<html:p>GENE_ASSOCIATION:""</html:p>
<html:p>PROTEIN_ASSOCIATION:""</html:p>
</notes>
<listOfReactants>
<speciesReference species="M_cpd10516_e0" stoichiometry="1"/>
</listOfReactants>
<kineticLaw>
	<math xmlns="http://www.w3.org/1998/Math/MathML">
		<ci> FLUX_VALUE </ci>
	</math>
	<listOfParameters>
		<parameter id="LOWER_BOUND" value="-1000.0" name="mmol_per_gDW_per_hr"/>
		<parameter id="UPPER_BOUND" value="1000.0" name="mmol_per_gDW_per_hr"/>
		<parameter id="OBJECTIVE_COEFFICIENT" value="0"/>
		<parameter id="FLUX_VALUE" value="0.0" name="mmol_per_gDW_per_hr"/>
	</listOfParameters>
</kineticLaw>
</reaction>
<reaction id="EX_cpd11416_e0" name="cpd11416[c0] exchange" reversible="true">
<notes>
<html:p>GENE_ASSOCIATION:""</html:p>
<html:p>PROTEIN_ASSOCIATION:""</html:p>
</notes>
<listOfReactants>
<speciesReference species="M_cpd11416_e0" stoichiometry="1"/>
</listOfReactants>
<kineticLaw>
	<math xmlns="http://www.w3.org/1998/Math/MathML">
		<ci> FLUX_VALUE </ci>
	</math>
	<listOfParameters>
		<parameter id="LOWER_BOUND" value="-1000.0" name="mmol_per_gDW_per_hr"/>
		<parameter id="UPPER_BOUND" value="1000.0" name="mmol_per_gDW_per_hr"/>
		<parameter id="OBJECTIVE_COEFFICIENT" value="0"/>
		<parameter id="FLUX_VALUE" value="0.0" name="mmol_per_gDW_per_hr"/>
	</listOfParameters>
</kineticLaw>
</reaction>
<reaction id="EX_cpd11583_e0" name="cpd11583[e0] exchange" reversible="true">
<notes>
<html:p>GENE_ASSOCIATION:""</html:p>
<html:p>PROTEIN_ASSOCIATION:""</html:p>
</notes>
<listOfReactants>
<speciesReference species="M_cpd11583_e0" stoichiometry="1"/>
</listOfReactants>
<kineticLaw>
	<math xmlns="http://www.w3.org/1998/Math/MathML">
		<ci> FLUX_VALUE </ci>
	</math>
	<listOfParameters>
		<parameter id="LOWER_BOUND" value="-1000.0" name="mmol_per_gDW_per_hr"/>
		<parameter id="UPPER_BOUND" value="1000.0" name="mmol_per_gDW_per_hr"/>
		<parameter id="OBJECTIVE_COEFFICIENT" value="0"/>
		<parameter id="FLUX_VALUE" value="0.0" name="mmol_per_gDW_per_hr"/>
	</listOfParameters>
</kineticLaw>
</reaction>
<reaction id="EX_cpd11588_e0" name="cpd11588[e0] exchange" reversible="true">
<notes>
<html:p>GENE_ASSOCIATION:""</html:p>
<html:p>PROTEIN_ASSOCIATION:""</html:p>
</notes>
<listOfReactants>
<speciesReference species="M_cpd11588_e0" stoichiometry="1"/>
</listOfReactants>
<kineticLaw>
	<math xmlns="http://www.w3.org/1998/Math/MathML">
		<ci> FLUX_VALUE </ci>
	</math>
	<listOfParameters>
		<parameter id="LOWER_BOUND" value="-1000.0" name="mmol_per_gDW_per_hr"/>
		<parameter id="UPPER_BOUND" value="1000.0" name="mmol_per_gDW_per_hr"/>
		<parameter id="OBJECTIVE_COEFFICIENT" value="0"/>
		<parameter id="FLUX_VALUE" value="0.0" name="mmol_per_gDW_per_hr"/>
	</listOfParameters>
</kineticLaw>
</reaction>
<reaction id="EX_cpd11590_e0" name="cpd11590[e0] exchange" reversible="true">
<notes>
<html:p>GENE_ASSOCIATION:""</html:p>
<html:p>PROTEIN_ASSOCIATION:""</html:p>
</notes>
<listOfReactants>
<speciesReference species="M_cpd11590_e0" stoichiometry="1"/>
</listOfReactants>
<kineticLaw>
	<math xmlns="http://www.w3.org/1998/Math/MathML">
		<ci> FLUX_VALUE </ci>
	</math>
	<listOfParameters>
		<parameter id="LOWER_BOUND" value="-1000.0" name="mmol_per_gDW_per_hr"/>
		<parameter id="UPPER_BOUND" value="1000.0" name="mmol_per_gDW_per_hr"/>
		<parameter id="OBJECTIVE_COEFFICIENT" value="0"/>
		<parameter id="FLUX_VALUE" value="0.0" name="mmol_per_gDW_per_hr"/>
	</listOfParameters>
</kineticLaw>
</reaction>
<reaction id="EX_cpd11594_e0" name="cpd11594[e0] exchange" reversible="true">
<notes>
<html:p>GENE_ASSOCIATION:""</html:p>
<html:p>PROTEIN_ASSOCIATION:""</html:p>
</notes>
<listOfReactants>
<speciesReference species="M_cpd11594_e0" stoichiometry="1"/>
</listOfReactants>
<kineticLaw>
	<math xmlns="http://www.w3.org/1998/Math/MathML">
		<ci> FLUX_VALUE </ci>
	</math>
	<listOfParameters>
		<parameter id="LOWER_BOUND" value="-1000.0" name="mmol_per_gDW_per_hr"/>
		<parameter id="UPPER_BOUND" value="1000.0" name="mmol_per_gDW_per_hr"/>
		<parameter id="OBJECTIVE_COEFFICIENT" value="0"/>
		<parameter id="FLUX_VALUE" value="0.0" name="mmol_per_gDW_per_hr"/>
	</listOfParameters>
</kineticLaw>
</reaction>
<reaction id="EX_cpd11595_e0" name="cpd11595[e0] exchange" reversible="true">
<notes>
<html:p>GENE_ASSOCIATION:""</html:p>
<html:p>PROTEIN_ASSOCIATION:""</html:p>
</notes>
<listOfReactants>
<speciesReference species="M_cpd11595_e0" stoichiometry="1"/>
</listOfReactants>
<kineticLaw>
	<math xmlns="http://www.w3.org/1998/Math/MathML">
		<ci> FLUX_VALUE </ci>
	</math>
	<listOfParameters>
		<parameter id="LOWER_BOUND" value="-1000.0" name="mmol_per_gDW_per_hr"/>
		<parameter id="UPPER_BOUND" value="1000.0" name="mmol_per_gDW_per_hr"/>
		<parameter id="OBJECTIVE_COEFFICIENT" value="0"/>
		<parameter id="FLUX_VALUE" value="0.0" name="mmol_per_gDW_per_hr"/>
	</listOfParameters>
</kineticLaw>
</reaction>
<reaction id="EX_cpd11606_e0" name="cpd11606[e0] exchange" reversible="true">
<notes>
<html:p>GENE_ASSOCIATION:""</html:p>
<html:p>PROTEIN_ASSOCIATION:""</html:p>
</notes>
<listOfReactants>
<speciesReference species="M_cpd11606_e0" stoichiometry="1"/>
</listOfReactants>
<kineticLaw>
	<math xmlns="http://www.w3.org/1998/Math/MathML">
		<ci> FLUX_VALUE </ci>
	</math>
	<listOfParameters>
		<parameter id="LOWER_BOUND" value="-1000.0" name="mmol_per_gDW_per_hr"/>
		<parameter id="UPPER_BOUND" value="1000.0" name="mmol_per_gDW_per_hr"/>
		<parameter id="OBJECTIVE_COEFFICIENT" value="0"/>
		<parameter id="FLUX_VALUE" value="0.0" name="mmol_per_gDW_per_hr"/>
	</listOfParameters>
</kineticLaw>
</reaction>
<reaction id="EX_cpd11746_e0" name="cpd11746[e0] exchange" reversible="true">
<notes>
<html:p>GENE_ASSOCIATION:""</html:p>
<html:p>PROTEIN_ASSOCIATION:""</html:p>
</notes>
<listOfReactants>
<speciesReference species="M_cpd11746_e0" stoichiometry="1"/>
</listOfReactants>
<kineticLaw>
	<math xmlns="http://www.w3.org/1998/Math/MathML">
		<ci> FLUX_VALUE </ci>
	</math>
	<listOfParameters>
		<parameter id="LOWER_BOUND" value="-1000.0" name="mmol_per_gDW_per_hr"/>
		<parameter id="UPPER_BOUND" value="1000.0" name="mmol_per_gDW_per_hr"/>
		<parameter id="OBJECTIVE_COEFFICIENT" value="0"/>
		<parameter id="FLUX_VALUE" value="0.0" name="mmol_per_gDW_per_hr"/>
	</listOfParameters>
</kineticLaw>
</reaction>
<reaction id="EX_cpd15269_e0" name="cpd15269[e0] exchange" reversible="true">
<notes>
<html:p>GENE_ASSOCIATION:""</html:p>
<html:p>PROTEIN_ASSOCIATION:""</html:p>
</notes>
<listOfReactants>
<speciesReference species="M_cpd15269_e0" stoichiometry="1"/>
</listOfReactants>
<kineticLaw>
	<math xmlns="http://www.w3.org/1998/Math/MathML">
		<ci> FLUX_VALUE </ci>
	</math>
	<listOfParameters>
		<parameter id="LOWER_BOUND" value="-1000.0" name="mmol_per_gDW_per_hr"/>
		<parameter id="UPPER_BOUND" value="1000.0" name="mmol_per_gDW_per_hr"/>
		<parameter id="OBJECTIVE_COEFFICIENT" value="0"/>
		<parameter id="FLUX_VALUE" value="0.0" name="mmol_per_gDW_per_hr"/>
	</listOfParameters>
</kineticLaw>
</reaction>
<reaction id="EX_cpd15302_e0" name="cpd15302[c0] exchange" reversible="true">
<notes>
<html:p>GENE_ASSOCIATION:""</html:p>
<html:p>PROTEIN_ASSOCIATION:""</html:p>
</notes>
<listOfReactants>
<speciesReference species="M_cpd15302_e0" stoichiometry="1"/>
</listOfReactants>
<kineticLaw>
	<math xmlns="http://www.w3.org/1998/Math/MathML">
		<ci> FLUX_VALUE </ci>
	</math>
	<listOfParameters>
		<parameter id="LOWER_BOUND" value="-1000.0" name="mmol_per_gDW_per_hr"/>
		<parameter id="UPPER_BOUND" value="1000.0" name="mmol_per_gDW_per_hr"/>
		<parameter id="OBJECTIVE_COEFFICIENT" value="0"/>
		<parameter id="FLUX_VALUE" value="0.0" name="mmol_per_gDW_per_hr"/>
	</listOfParameters>
</kineticLaw>
</reaction>
<reaction id="EX_cpd15494_e0" name="cpd15494[e0] exchange" reversible="true">
<notes>
<html:p>GENE_ASSOCIATION:""</html:p>
<html:p>PROTEIN_ASSOCIATION:""</html:p>
</notes>
<listOfReactants>
<speciesReference species="M_cpd15494_e0" stoichiometry="1"/>
</listOfReactants>
<kineticLaw>
	<math xmlns="http://www.w3.org/1998/Math/MathML">
		<ci> FLUX_VALUE </ci>
	</math>
	<listOfParameters>
		<parameter id="LOWER_BOUND" value="-1000.0" name="mmol_per_gDW_per_hr"/>
		<parameter id="UPPER_BOUND" value="1000.0" name="mmol_per_gDW_per_hr"/>
		<parameter id="OBJECTIVE_COEFFICIENT" value="0"/>
		<parameter id="FLUX_VALUE" value="0.0" name="mmol_per_gDW_per_hr"/>
	</listOfParameters>
</kineticLaw>
</reaction>
<reaction id="EX_cpd29869_e0" name="cpd29869[e0] exchange" reversible="true">
<notes>
<html:p>GENE_ASSOCIATION:""</html:p>
<html:p>PROTEIN_ASSOCIATION:""</html:p>
</notes>
<listOfReactants>
<speciesReference species="M_cpd29869_e0" stoichiometry="1"/>
</listOfReactants>
<kineticLaw>
	<math xmlns="http://www.w3.org/1998/Math/MathML">
		<ci> FLUX_VALUE </ci>
	</math>
	<listOfParameters>
		<parameter id="LOWER_BOUND" value="-1000.0" name="mmol_per_gDW_per_hr"/>
		<parameter id="UPPER_BOUND" value="1000.0" name="mmol_per_gDW_per_hr"/>
		<parameter id="OBJECTIVE_COEFFICIENT" value="0"/>
		<parameter id="FLUX_VALUE" value="0.0" name="mmol_per_gDW_per_hr"/>
	</listOfParameters>
</kineticLaw>
</reaction>
<reaction id="R_formate_transport" name="formate_transport" reversible="true">
<notes>
<html:p>GENE_ASSOCIATION:""</html:p>
<html:p>PROTEIN_ASSOCIATION:""</html:p>
</notes>
<listOfReactants>
<speciesReference species="M_cpd00047_c0" stoichiometry="1"/>
</listOfReactants>
<listOfProducts>
<speciesReference species="M_cpd00047_e0" stoichiometry="1"/>
</listOfProducts>
<kineticLaw>
	<math xmlns="http://www.w3.org/1998/Math/MathML">
		<ci> FLUX_VALUE </ci>
	</math>
	<listOfParameters>
		<parameter id="LOWER_BOUND" value="-1000.0" name="mmol_per_gDW_per_hr"/>
		<parameter id="UPPER_BOUND" value="1000.0" name="mmol_per_gDW_per_hr"/>
		<parameter id="OBJECTIVE_COEFFICIENT" value="0"/>
		<parameter id="FLUX_VALUE" value="0.0" name="mmol_per_gDW_per_hr"/>
	</listOfParameters>
</kineticLaw>
</reaction>
<reaction id="R_formate_transport2" name="formate_transport2" reversible="true">
<notes>
<html:p>GENE_ASSOCIATION:""</html:p>
<html:p>PROTEIN_ASSOCIATION:""</html:p>
</notes>
<listOfReactants>
<speciesReference species="M_cpd00047_c0" stoichiometry="1"/>
<speciesReference species="M_cpd00067_c0" stoichiometry="1"/>
</listOfReactants>
<listOfProducts>
<speciesReference species="M_cpd00047_e0" stoichiometry="1"/>
<speciesReference species="M_cpd00067_e0" stoichiometry="1"/>
</listOfProducts>
<kineticLaw>
	<math xmlns="http://www.w3.org/1998/Math/MathML">
		<ci> FLUX_VALUE </ci>
	</math>
	<listOfParameters>
		<parameter id="LOWER_BOUND" value="-1000.0" name="mmol_per_gDW_per_hr"/>
		<parameter id="UPPER_BOUND" value="1000.0" name="mmol_per_gDW_per_hr"/>
		<parameter id="OBJECTIVE_COEFFICIENT" value="0"/>
		<parameter id="FLUX_VALUE" value="0.0" name="mmol_per_gDW_per_hr"/>
	</listOfParameters>
</kineticLaw>
</reaction>
<reaction id="R_hemicellulose_breakdown" name="hemicellulose_breakdown" reversible="false">
<notes>
<html:p>GENE_ASSOCIATION:""</html:p>
<html:p>PROTEIN_ASSOCIATION:""</html:p>
</notes>
<listOfReactants>
<speciesReference species="M_cpd29869_e0" stoichiometry="1"/>
</listOfReactants>
<listOfProducts>
<speciesReference species="M_cpd00396_c0" stoichiometry="1"/>
<speciesReference species="M_cpd00224_c0" stoichiometry="19.46587961"/>
<speciesReference species="M_cpd00154_c0" stoichiometry="41.0585301"/>
<speciesReference species="M_cpd00138_c0" stoichiometry="1.107083472"/>
<speciesReference species="M_cpd00108_c0" stoichiometry="1.226804124"/>
<speciesReference species="M_cpd00079_c0" stoichiometry="130.6707682"/>
</listOfProducts>
<kineticLaw>
	<math xmlns="http://www.w3.org/1998/Math/MathML">
		<ci> FLUX_VALUE </ci>
	</math>
	<listOfParameters>
		<parameter id="LOWER_BOUND" value="0.0" name="mmol_per_gDW_per_hr"/>
		<parameter id="UPPER_BOUND" value="1000.0" name="mmol_per_gDW_per_hr"/>
		<parameter id="OBJECTIVE_COEFFICIENT" value="0"/>
		<parameter id="FLUX_VALUE" value="0.0" name="mmol_per_gDW_per_hr"/>
	</listOfParameters>
</kineticLaw>
</reaction>
<reaction id="R_R01639_c0" name="ATP:D-xylulose 5-phosphotransferase" reversible="true">
<notes>
<html:p>GENE_ASSOCIATION:""</html:p>
<html:p>PROTEIN_ASSOCIATION:""</html:p>
</notes>
<listOfReactants>
<speciesReference species="M_cpd00002_c0" stoichiometry="1"/>
<speciesReference species="M_cpd00067_e0" stoichiometry="1"/>
</listOfReactants>
<listOfProducts>
<speciesReference species="M_cpd00008_c0" stoichiometry="1"/>
<speciesReference species="M_cpd00067_c0" stoichiometry="1"/>
<speciesReference species="M_cpd00198_c0" stoichiometry="1"/>
</listOfProducts>
<kineticLaw>
	<math xmlns="http://www.w3.org/1998/Math/MathML">
		<ci> FLUX_VALUE </ci>
	</math>
	<listOfParameters>
		<parameter id="LOWER_BOUND" value="-1000.0" name="mmol_per_gDW_per_hr"/>
		<parameter id="UPPER_BOUND" value="1000.0" name="mmol_per_gDW_per_hr"/>
		<parameter id="OBJECTIVE_COEFFICIENT" value="0"/>
		<parameter id="FLUX_VALUE" value="0.0" name="mmol_per_gDW_per_hr"/>
	</listOfParameters>
</kineticLaw>
</reaction>
<reaction id="R_R01896_c0" name="xylitol:NAD+ 2-oxidoreductase (D-xylulose-forming)" reversible="true">
<notes>
<html:p>GENE_ASSOCIATION:""</html:p>
<html:p>PROTEIN_ASSOCIATION:""</html:p>
</notes>
<listOfReactants>
<speciesReference species="M_cpd00003_c0" stoichiometry="1"/>
<speciesReference species="M_cpd00306_c0" stoichiometry="1"/>
</listOfReactants>
<listOfProducts>
<speciesReference species="M_cpd00004_c0" stoichiometry="1"/>
<speciesReference species="M_cpd00067_c0" stoichiometry="1"/>
<speciesReference species="M_cpd00067_c0" stoichiometry="1"/>
</listOfProducts>
<kineticLaw>
	<math xmlns="http://www.w3.org/1998/Math/MathML">
		<ci> FLUX_VALUE </ci>
	</math>
	<listOfParameters>
		<parameter id="LOWER_BOUND" value="-1000.0" name="mmol_per_gDW_per_hr"/>
		<parameter id="UPPER_BOUND" value="1000.0" name="mmol_per_gDW_per_hr"/>
		<parameter id="OBJECTIVE_COEFFICIENT" value="0"/>
		<parameter id="FLUX_VALUE" value="0.0" name="mmol_per_gDW_per_hr"/>
	</listOfParameters>
</kineticLaw>
</reaction>
<reaction id="R_R02887_c0" name="1,4-beta-D-Glucan glucohydrolase" reversible="false">
<notes>
<html:p>GENE_ASSOCIATION:""</html:p>
<html:p>PROTEIN_ASSOCIATION:""</html:p>
</notes>
<listOfReactants>
<speciesReference species="M_cpd11972_c0" stoichiometry="1"/>
<speciesReference species="M_cpd00001_c0" stoichiometry="1"/>
</listOfReactants>
<listOfProducts>
<speciesReference species="M_cpd00027_c0" stoichiometry="1"/>
<speciesReference species="M_cpd00158_c0" stoichiometry="1"/>
</listOfProducts>
<kineticLaw>
	<math xmlns="http://www.w3.org/1998/Math/MathML">
		<ci> FLUX_VALUE </ci>
	</math>
	<listOfParameters>
		<parameter id="LOWER_BOUND" value="0.0" name="mmol_per_gDW_per_hr"/>
		<parameter id="UPPER_BOUND" value="1000.0" name="mmol_per_gDW_per_hr"/>
		<parameter id="OBJECTIVE_COEFFICIENT" value="0"/>
		<parameter id="FLUX_VALUE" value="0.0" name="mmol_per_gDW_per_hr"/>
	</listOfParameters>
</kineticLaw>
</reaction>
<reaction id="R_rxn00001_c0" name="diphosphate phosphohydrolase_c0" reversible="false">
<notes>
<html:p>GENE_ASSOCIATION:"fig|1030842.4.peg.483"</html:p>
<html:p>PROTEIN_ASSOCIATION:"fig|1030842.4.peg.483"</html:p>
</notes>
<listOfReactants>
<speciesReference species="M_cpd00001_c0" stoichiometry="1"/>
<speciesReference species="M_cpd00012_c0" stoichiometry="1"/>
</listOfReactants>
<listOfProducts>
<speciesReference species="M_cpd00009_c0" stoichiometry="2"/>
<speciesReference species="M_cpd00067_c0" stoichiometry="1"/>
</listOfProducts>
<kineticLaw>
	<math xmlns="http://www.w3.org/1998/Math/MathML">
		<ci> FLUX_VALUE </ci>
	</math>
	<listOfParameters>
		<parameter id="LOWER_BOUND" value="0.0" name="mmol_per_gDW_per_hr"/>
		<parameter id="UPPER_BOUND" value="1000.0" name="mmol_per_gDW_per_hr"/>
		<parameter id="OBJECTIVE_COEFFICIENT" value="0"/>
		<parameter id="FLUX_VALUE" value="0.0" name="mmol_per_gDW_per_hr"/>
	</listOfParameters>
</kineticLaw>
</reaction>
<reaction id="R_rxn00011_c0" name="pyruvate:thiamin diphosphate acetaldehydetransferase (decarboxylating)_c0" reversible="false">
<notes>
<html:p>GENE_ASSOCIATION:"(fig|1030842.4.peg.2033 and fig|1030842.4.peg.2031)"</html:p>
<html:p>PROTEIN_ASSOCIATION:"(fig|1030842.4.peg.2033 and fig|1030842.4.peg.2031)"</html:p>
</notes>
<listOfReactants>
<speciesReference species="M_cpd00020_c0" stoichiometry="1"/>
<speciesReference species="M_cpd00056_c0" stoichiometry="1"/>
<speciesReference species="M_cpd00067_c0" stoichiometry="1"/>
</listOfReactants>
<listOfProducts>
<speciesReference species="M_cpd00011_c0" stoichiometry="1"/>
<speciesReference species="M_cpd03049_c0" stoichiometry="1"/>
</listOfProducts>
<kineticLaw>
	<math xmlns="http://www.w3.org/1998/Math/MathML">
		<ci> FLUX_VALUE </ci>
	</math>
	<listOfParameters>
		<parameter id="LOWER_BOUND" value="0.0" name="mmol_per_gDW_per_hr"/>
		<parameter id="UPPER_BOUND" value="1000.0" name="mmol_per_gDW_per_hr"/>
		<parameter id="OBJECTIVE_COEFFICIENT" value="0"/>
		<parameter id="FLUX_VALUE" value="0.0" name="mmol_per_gDW_per_hr"/>
	</listOfParameters>
</kineticLaw>
</reaction>
<reaction id="R_rxn00012_c0" name="sucrose:sucrose 1'-beta-D-fructosyltransferase_c0" reversible="true">
<notes>
<html:p>GENE_ASSOCIATION:"(fig|1030842.4.peg.2538 or fig|1030842.4.peg.2537)"</html:p>
<html:p>PROTEIN_ASSOCIATION:"(fig|1030842.4.peg.2538 or fig|1030842.4.peg.2537)"</html:p>
</notes>
<listOfReactants>
<speciesReference species="M_cpd00076_c0" stoichiometry="2"/>
</listOfReactants>
<listOfProducts>
<speciesReference species="M_cpd00027_c0" stoichiometry="1"/>
<speciesReference species="M_cpd02298_c0" stoichiometry="1"/>
</listOfProducts>
<kineticLaw>
	<math xmlns="http://www.w3.org/1998/Math/MathML">
		<ci> FLUX_VALUE </ci>
	</math>
	<listOfParameters>
		<parameter id="LOWER_BOUND" value="-1000.0" name="mmol_per_gDW_per_hr"/>
		<parameter id="UPPER_BOUND" value="1000.0" name="mmol_per_gDW_per_hr"/>
		<parameter id="OBJECTIVE_COEFFICIENT" value="0"/>
		<parameter id="FLUX_VALUE" value="0.0" name="mmol_per_gDW_per_hr"/>
	</listOfParameters>
</kineticLaw>
</reaction>
<reaction id="R_rxn00020_c0" name="cellobiose glucohydrolase_c0" reversible="false">
<notes>
<html:p>GENE_ASSOCIATION:"((fig|1030842.4.peg.434 or fig|1030842.4.peg.7 or fig|1030842.4.peg.694) or fig|1030842.4.peg.2002)"</html:p>
<html:p>PROTEIN_ASSOCIATION:"((fig|1030842.4.peg.434 or fig|1030842.4.peg.7 or fig|1030842.4.peg.694) or fig|1030842.4.peg.2002)"</html:p>
</notes>
<listOfReactants>
<speciesReference species="M_cpd00001_c0" stoichiometry="1"/>
<speciesReference species="M_cpd00158_c0" stoichiometry="1"/>
</listOfReactants>
<listOfProducts>
<speciesReference species="M_cpd00190_c0" stoichiometry="2"/>
</listOfProducts>
<kineticLaw>
	<math xmlns="http://www.w3.org/1998/Math/MathML">
		<ci> FLUX_VALUE </ci>
	</math>
	<listOfParameters>
		<parameter id="LOWER_BOUND" value="0.0" name="mmol_per_gDW_per_hr"/>
		<parameter id="UPPER_BOUND" value="1000.0" name="mmol_per_gDW_per_hr"/>
		<parameter id="OBJECTIVE_COEFFICIENT" value="0"/>
		<parameter id="FLUX_VALUE" value="0.0" name="mmol_per_gDW_per_hr"/>
	</listOfParameters>
</kineticLaw>
</reaction>
<reaction id="R_rxn00023_c0" name="thiosulfate:ferricytochrome-c oxidoreductase_c0" reversible="false">
<notes>
<html:p>GENE_ASSOCIATION:"Unknown"</html:p>
<html:p>PROTEIN_ASSOCIATION:"Unknown"</html:p>
</notes>
<listOfReactants>
<speciesReference species="M_cpd00067_c0" stoichiometry="2"/>
<speciesReference species="M_cpd00110_c0" stoichiometry="2"/>
<speciesReference species="M_cpd01414_c0" stoichiometry="1"/>
</listOfReactants>
<listOfProducts>
<speciesReference species="M_cpd00109_c0" stoichiometry="2"/>
<speciesReference species="M_cpd00268_c0" stoichiometry="2"/>
</listOfProducts>
<kineticLaw>
	<math xmlns="http://www.w3.org/1998/Math/MathML">
		<ci> FLUX_VALUE </ci>
	</math>
	<listOfParameters>
		<parameter id="LOWER_BOUND" value="0.0" name="mmol_per_gDW_per_hr"/>
		<parameter id="UPPER_BOUND" value="1000.0" name="mmol_per_gDW_per_hr"/>
		<parameter id="OBJECTIVE_COEFFICIENT" value="0"/>
		<parameter id="FLUX_VALUE" value="0.0" name="mmol_per_gDW_per_hr"/>
	</listOfParameters>
</kineticLaw>
</reaction>
<reaction id="R_rxn00048_c0" name="6,7-Dimethyl-8-(1-D-ribityl)lumazine:6,7-dimethyl-8-(1-D-ribityl)lumazine 2,3-butanediyltransferase_c0" reversible="false">
<notes>
<html:p>GENE_ASSOCIATION:"fig|1030842.4.peg.492"</html:p>
<html:p>PROTEIN_ASSOCIATION:"fig|1030842.4.peg.492"</html:p>
</notes>
<listOfReactants>
<speciesReference species="M_cpd00067_c0" stoichiometry="1"/>
<speciesReference species="M_cpd02656_c0" stoichiometry="2"/>
</listOfReactants>
<listOfProducts>
<speciesReference species="M_cpd00220_c0" stoichiometry="1"/>
<speciesReference species="M_cpd02882_c0" stoichiometry="1"/>
</listOfProducts>
<kineticLaw>
	<math xmlns="http://www.w3.org/1998/Math/MathML">
		<ci> FLUX_VALUE </ci>
	</math>
	<listOfParameters>
		<parameter id="LOWER_BOUND" value="0.0" name="mmol_per_gDW_per_hr"/>
		<parameter id="UPPER_BOUND" value="1000.0" name="mmol_per_gDW_per_hr"/>
		<parameter id="OBJECTIVE_COEFFICIENT" value="0"/>
		<parameter id="FLUX_VALUE" value="0.0" name="mmol_per_gDW_per_hr"/>
	</listOfParameters>
</kineticLaw>
</reaction>
<reaction id="R_rxn00055_c0" name="S-adenosyl-L-methionine:S-adenosyl-L-methionine 3-amino-3-carboxypropyltransferase_c0" reversible="true">
<notes>
<html:p>GENE_ASSOCIATION:"(fig|1030842.4.peg.1404 or fig|1030842.4.peg.1068 or fig|1030842.4.peg.86)"</html:p>
<html:p>PROTEIN_ASSOCIATION:"(fig|1030842.4.peg.1404 or fig|1030842.4.peg.1068 or fig|1030842.4.peg.86)"</html:p>
</notes>
<listOfReactants>
<speciesReference species="M_cpd00017_c0" stoichiometry="3"/>
</listOfReactants>
<listOfProducts>
<speciesReference species="M_cpd00067_c0" stoichiometry="4"/>
<speciesReference species="M_cpd00147_c0" stoichiometry="3"/>
<speciesReference species="M_cpd03158_c0" stoichiometry="1"/>
</listOfProducts>
<kineticLaw>
	<math xmlns="http://www.w3.org/1998/Math/MathML">
		<ci> FLUX_VALUE </ci>
	</math>
	<listOfParameters>
		<parameter id="LOWER_BOUND" value="-1000.0" name="mmol_per_gDW_per_hr"/>
		<parameter id="UPPER_BOUND" value="1000.0" name="mmol_per_gDW_per_hr"/>
		<parameter id="OBJECTIVE_COEFFICIENT" value="0"/>
		<parameter id="FLUX_VALUE" value="0.0" name="mmol_per_gDW_per_hr"/>
	</listOfParameters>
</kineticLaw>
</reaction>
<reaction id="R_rxn00062_c0" name="ATP phosphohydrolase" reversible="false">
<notes>
<html:p>GENE_ASSOCIATION:""</html:p>
<html:p>PROTEIN_ASSOCIATION:""</html:p>
</notes>
<listOfReactants>
<speciesReference species="M_cpd00001_c0" stoichiometry="1"/>
<speciesReference species="M_cpd00002_c0" stoichiometry="1"/>
</listOfReactants>
<listOfProducts>
<speciesReference species="M_cpd00008_c0" stoichiometry="1"/>
<speciesReference species="M_cpd00009_c0" stoichiometry="1"/>
<speciesReference species="M_cpd00067_c0" stoichiometry="1"/>
</listOfProducts>
<kineticLaw>
	<math xmlns="http://www.w3.org/1998/Math/MathML">
		<ci> FLUX_VALUE </ci>
	</math>
	<listOfParameters>
		<parameter id="LOWER_BOUND" value="0.0" name="mmol_per_gDW_per_hr"/>
		<parameter id="UPPER_BOUND" value="1000.0" name="mmol_per_gDW_per_hr"/>
		<parameter id="OBJECTIVE_COEFFICIENT" value="0"/>
		<parameter id="FLUX_VALUE" value="0.0" name="mmol_per_gDW_per_hr"/>
	</listOfParameters>
</kineticLaw>
</reaction>
<reaction id="R_rxn00077_c0" name="ATP:NAD+ 2'-phosphotransferase_c0" reversible="true">
<notes>
<html:p>GENE_ASSOCIATION:"fig|1030842.4.peg.911"</html:p>
<html:p>PROTEIN_ASSOCIATION:"fig|1030842.4.peg.911"</html:p>
</notes>
<listOfReactants>
<speciesReference species="M_cpd00002_c0" stoichiometry="1"/>
<speciesReference species="M_cpd00003_c0" stoichiometry="1"/>
</listOfReactants>
<listOfProducts>
<speciesReference species="M_cpd00006_c0" stoichiometry="1"/>
<speciesReference species="M_cpd00008_c0" stoichiometry="1"/>
<speciesReference species="M_cpd00067_c0" stoichiometry="1"/>
</listOfProducts>
<kineticLaw>
	<math xmlns="http://www.w3.org/1998/Math/MathML">
		<ci> FLUX_VALUE </ci>
	</math>
	<listOfParameters>
		<parameter id="LOWER_BOUND" value="-1000.0" name="mmol_per_gDW_per_hr"/>
		<parameter id="UPPER_BOUND" value="1000.0" name="mmol_per_gDW_per_hr"/>
		<parameter id="OBJECTIVE_COEFFICIENT" value="0"/>
		<parameter id="FLUX_VALUE" value="0.0" name="mmol_per_gDW_per_hr"/>
	</listOfParameters>
</kineticLaw>
</reaction>
<reaction id="R_rxn00085_c0" name="L-Glutamate:NADP+ oxidoreductase (transaminating)_c0" reversible="true">
<notes>
<html:p>GENE_ASSOCIATION:"(fig|1030842.4.peg.607 and (fig|1030842.4.peg.606 or fig|1030842.4.peg.605))"</html:p>
<html:p>PROTEIN_ASSOCIATION:"(fig|1030842.4.peg.607 and (fig|1030842.4.peg.606 or fig|1030842.4.peg.605))"</html:p>
</notes>
<listOfReactants>
<speciesReference species="M_cpd00006_c0" stoichiometry="1"/>
<speciesReference species="M_cpd00023_c0" stoichiometry="2"/>
</listOfReactants>
<listOfProducts>
<speciesReference species="M_cpd00005_c0" stoichiometry="1"/>
<speciesReference species="M_cpd00024_c0" stoichiometry="1"/>
<speciesReference species="M_cpd00053_c0" stoichiometry="1"/>
<speciesReference species="M_cpd00067_c0" stoichiometry="1"/>
</listOfProducts>
<kineticLaw>
	<math xmlns="http://www.w3.org/1998/Math/MathML">
		<ci> FLUX_VALUE </ci>
	</math>
	<listOfParameters>
		<parameter id="LOWER_BOUND" value="-1000.0" name="mmol_per_gDW_per_hr"/>
		<parameter id="UPPER_BOUND" value="1000.0" name="mmol_per_gDW_per_hr"/>
		<parameter id="OBJECTIVE_COEFFICIENT" value="0"/>
		<parameter id="FLUX_VALUE" value="0.0" name="mmol_per_gDW_per_hr"/>
	</listOfParameters>
</kineticLaw>
</reaction>
<reaction id="R_rxn00097_c0" name="ATP:AMP phosphotransferase_c0" reversible="true">
<notes>
<html:p>GENE_ASSOCIATION:"fig|1030842.4.peg.2219"</html:p>
<html:p>PROTEIN_ASSOCIATION:"fig|1030842.4.peg.2219"</html:p>
</notes>
<listOfReactants>
<speciesReference species="M_cpd00002_c0" stoichiometry="1"/>
<speciesReference species="M_cpd00018_c0" stoichiometry="1"/>
<speciesReference species="M_cpd00067_c0" stoichiometry="1"/>
</listOfReactants>
<listOfProducts>
<speciesReference species="M_cpd00008_c0" stoichiometry="2"/>
</listOfProducts>
<kineticLaw>
	<math xmlns="http://www.w3.org/1998/Math/MathML">
		<ci> FLUX_VALUE </ci>
	</math>
	<listOfParameters>
		<parameter id="LOWER_BOUND" value="-1000.0" name="mmol_per_gDW_per_hr"/>
		<parameter id="UPPER_BOUND" value="1000.0" name="mmol_per_gDW_per_hr"/>
		<parameter id="OBJECTIVE_COEFFICIENT" value="0"/>
		<parameter id="FLUX_VALUE" value="0.0" name="mmol_per_gDW_per_hr"/>
	</listOfParameters>
</kineticLaw>
</reaction>
<reaction id="R_rxn00100_c0" name="ATP:dephospho-CoA 3'-phosphotransferase_c0" reversible="false">
<notes>
<html:p>GENE_ASSOCIATION:"fig|1030842.4.peg.529"</html:p>
<html:p>PROTEIN_ASSOCIATION:"fig|1030842.4.peg.529"</html:p>
</notes>
<listOfReactants>
<speciesReference species="M_cpd00002_c0" stoichiometry="1"/>
<speciesReference species="M_cpd00655_c0" stoichiometry="1"/>
</listOfReactants>
<listOfProducts>
<speciesReference species="M_cpd00008_c0" stoichiometry="1"/>
<speciesReference species="M_cpd00010_c0" stoichiometry="1"/>
<speciesReference species="M_cpd00067_c0" stoichiometry="1"/>
</listOfProducts>
<kineticLaw>
	<math xmlns="http://www.w3.org/1998/Math/MathML">
		<ci> FLUX_VALUE </ci>
	</math>
	<listOfParameters>
		<parameter id="LOWER_BOUND" value="0.0" name="mmol_per_gDW_per_hr"/>
		<parameter id="UPPER_BOUND" value="1000.0" name="mmol_per_gDW_per_hr"/>
		<parameter id="OBJECTIVE_COEFFICIENT" value="0"/>
		<parameter id="FLUX_VALUE" value="0.0" name="mmol_per_gDW_per_hr"/>
	</listOfParameters>
</kineticLaw>
</reaction>
<reaction id="R_rxn00105_c0" name="ATP:nicotinamide-nucleotide adenylyltransferase_c0" reversible="true">
<notes>
<html:p>GENE_ASSOCIATION:"(fig|1030842.4.peg.2065 or fig|1030842.4.peg.134)"</html:p>
<html:p>PROTEIN_ASSOCIATION:"(fig|1030842.4.peg.2065 or fig|1030842.4.peg.134)"</html:p>
</notes>
<listOfReactants>
<speciesReference species="M_cpd00002_c0" stoichiometry="1"/>
<speciesReference species="M_cpd00355_c0" stoichiometry="1"/>
</listOfReactants>
<listOfProducts>
<speciesReference species="M_cpd00003_c0" stoichiometry="1"/>
<speciesReference species="M_cpd00012_c0" stoichiometry="1"/>
</listOfProducts>
<kineticLaw>
	<math xmlns="http://www.w3.org/1998/Math/MathML">
		<ci> FLUX_VALUE </ci>
	</math>
	<listOfParameters>
		<parameter id="LOWER_BOUND" value="-1000.0" name="mmol_per_gDW_per_hr"/>
		<parameter id="UPPER_BOUND" value="1000.0" name="mmol_per_gDW_per_hr"/>
		<parameter id="OBJECTIVE_COEFFICIENT" value="0"/>
		<parameter id="FLUX_VALUE" value="0.0" name="mmol_per_gDW_per_hr"/>
	</listOfParameters>
</kineticLaw>
</reaction>
<reaction id="R_rxn00109_c0" name="ammonia:NAD+ oxidoreductase_c0" reversible="true">
<notes>
<html:p>GENE_ASSOCIATION:"(fig|1030842.4.peg.1759 or fig|1030842.4.peg.1760)"</html:p>
<html:p>PROTEIN_ASSOCIATION:"(fig|1030842.4.peg.1759 or fig|1030842.4.peg.1760)"</html:p>
</notes>
<listOfReactants>
<speciesReference species="M_cpd00001_c0" stoichiometry="1"/>
<speciesReference species="M_cpd00003_c0" stoichiometry="1"/>
<speciesReference species="M_cpd00013_c0" stoichiometry="1"/>
</listOfReactants>
<listOfProducts>
<speciesReference species="M_cpd00004_c0" stoichiometry="1"/>
<speciesReference species="M_cpd00067_c0" stoichiometry="2"/>
<speciesReference species="M_cpd00165_c0" stoichiometry="1"/>
</listOfProducts>
<kineticLaw>
	<math xmlns="http://www.w3.org/1998/Math/MathML">
		<ci> FLUX_VALUE </ci>
	</math>
	<listOfParameters>
		<parameter id="LOWER_BOUND" value="-1000.0" name="mmol_per_gDW_per_hr"/>
		<parameter id="UPPER_BOUND" value="1000.0" name="mmol_per_gDW_per_hr"/>
		<parameter id="OBJECTIVE_COEFFICIENT" value="0"/>
		<parameter id="FLUX_VALUE" value="0.0" name="mmol_per_gDW_per_hr"/>
	</listOfParameters>
</kineticLaw>
</reaction>
<reaction id="R_rxn00113_c0" name="Carbon-dioxide:ammonia ligase (ADP-forming,carbamate-phosphorylating)_c0" reversible="true">
<notes>
<html:p>GENE_ASSOCIATION:"fig|1030842.4.peg.604"</html:p>
<html:p>PROTEIN_ASSOCIATION:"fig|1030842.4.peg.604"</html:p>
</notes>
<listOfReactants>
<speciesReference species="M_cpd00001_c0" stoichiometry="1"/>
<speciesReference species="M_cpd00002_c0" stoichiometry="2"/>
<speciesReference species="M_cpd00011_c0" stoichiometry="1"/>
<speciesReference species="M_cpd00013_c0" stoichiometry="1"/>
</listOfReactants>
<listOfProducts>
<speciesReference species="M_cpd00008_c0" stoichiometry="2"/>
<speciesReference species="M_cpd00009_c0" stoichiometry="1"/>
<speciesReference species="M_cpd00067_c0" stoichiometry="3"/>
<speciesReference species="M_cpd00146_c0" stoichiometry="1"/>
</listOfProducts>
<kineticLaw>
	<math xmlns="http://www.w3.org/1998/Math/MathML">
		<ci> FLUX_VALUE </ci>
	</math>
	<listOfParameters>
		<parameter id="LOWER_BOUND" value="-1000.0" name="mmol_per_gDW_per_hr"/>
		<parameter id="UPPER_BOUND" value="1000.0" name="mmol_per_gDW_per_hr"/>
		<parameter id="OBJECTIVE_COEFFICIENT" value="0"/>
		<parameter id="FLUX_VALUE" value="0.0" name="mmol_per_gDW_per_hr"/>
	</listOfParameters>
</kineticLaw>
</reaction>
<reaction id="R_rxn00119_c0" name="ATP:UMP phosphotransferase_c0" reversible="true">
<notes>
<html:p>GENE_ASSOCIATION:"(fig|1030842.4.peg.2219 or fig|1030842.4.peg.3145)"</html:p>
<html:p>PROTEIN_ASSOCIATION:"(fig|1030842.4.peg.2219 or fig|1030842.4.peg.3145)"</html:p>
</notes>
<listOfReactants>
<speciesReference species="M_cpd00002_c0" stoichiometry="1"/>
<speciesReference species="M_cpd00067_c0" stoichiometry="1"/>
<speciesReference species="M_cpd00091_c0" stoichiometry="1"/>
</listOfReactants>
<listOfProducts>
<speciesReference species="M_cpd00008_c0" stoichiometry="1"/>
<speciesReference species="M_cpd00014_c0" stoichiometry="1"/>
</listOfProducts>
<kineticLaw>
	<math xmlns="http://www.w3.org/1998/Math/MathML">
		<ci> FLUX_VALUE </ci>
	</math>
	<listOfParameters>
		<parameter id="LOWER_BOUND" value="-1000.0" name="mmol_per_gDW_per_hr"/>
		<parameter id="UPPER_BOUND" value="1000.0" name="mmol_per_gDW_per_hr"/>
		<parameter id="OBJECTIVE_COEFFICIENT" value="0"/>
		<parameter id="FLUX_VALUE" value="0.0" name="mmol_per_gDW_per_hr"/>
	</listOfParameters>
</kineticLaw>
</reaction>
<reaction id="R_rxn00122_c0" name="ATP:FMN adenylyltransferase_c0" reversible="false">
<notes>
<html:p>GENE_ASSOCIATION:"(fig|1030842.4.peg.2467 and fig|1030842.4.peg.2467)"</html:p>
<html:p>PROTEIN_ASSOCIATION:"(fig|1030842.4.peg.2467 and fig|1030842.4.peg.2467)"</html:p>
</notes>
<listOfReactants>
<speciesReference species="M_cpd00002_c0" stoichiometry="1"/>
<speciesReference species="M_cpd00050_c0" stoichiometry="1"/>
</listOfReactants>
<listOfProducts>
<speciesReference species="M_cpd00012_c0" stoichiometry="1"/>
<speciesReference species="M_cpd00015_c0" stoichiometry="1"/>
</listOfProducts>
<kineticLaw>
	<math xmlns="http://www.w3.org/1998/Math/MathML">
		<ci> FLUX_VALUE </ci>
	</math>
	<listOfParameters>
		<parameter id="LOWER_BOUND" value="0.0" name="mmol_per_gDW_per_hr"/>
		<parameter id="UPPER_BOUND" value="1000.0" name="mmol_per_gDW_per_hr"/>
		<parameter id="OBJECTIVE_COEFFICIENT" value="0"/>
		<parameter id="FLUX_VALUE" value="0.0" name="mmol_per_gDW_per_hr"/>
	</listOfParameters>
</kineticLaw>
</reaction>
<reaction id="R_rxn00124_c0" name="ATP:pyridoxal 5'-phosphotransferase_c0" reversible="true">
<notes>
<html:p>GENE_ASSOCIATION:"(fig|1030842.4.peg.948 or fig|1030842.4.peg.240)"</html:p>
<html:p>PROTEIN_ASSOCIATION:"(fig|1030842.4.peg.948 or fig|1030842.4.peg.240)"</html:p>
</notes>
<listOfReactants>
<speciesReference species="M_cpd00002_c0" stoichiometry="1"/>
<speciesReference species="M_cpd00215_c0" stoichiometry="1"/>
</listOfReactants>
<listOfProducts>
<speciesReference species="M_cpd00008_c0" stoichiometry="1"/>
<speciesReference species="M_cpd00016_c0" stoichiometry="1"/>
<speciesReference species="M_cpd00067_c0" stoichiometry="1"/>
</listOfProducts>
<kineticLaw>
	<math xmlns="http://www.w3.org/1998/Math/MathML">
		<ci> FLUX_VALUE </ci>
	</math>
	<listOfParameters>
		<parameter id="LOWER_BOUND" value="-1000.0" name="mmol_per_gDW_per_hr"/>
		<parameter id="UPPER_BOUND" value="1000.0" name="mmol_per_gDW_per_hr"/>
		<parameter id="OBJECTIVE_COEFFICIENT" value="0"/>
		<parameter id="FLUX_VALUE" value="0.0" name="mmol_per_gDW_per_hr"/>
	</listOfParameters>
</kineticLaw>
</reaction>
<reaction id="R_rxn00126_c0" name="ATP:L-methionine S-adenosyltransferase_c0" reversible="false">
<notes>
<html:p>GENE_ASSOCIATION:"(fig|1030842.4.peg.100 or fig|1030842.4.peg.2706)"</html:p>
<html:p>PROTEIN_ASSOCIATION:"(fig|1030842.4.peg.100 or fig|1030842.4.peg.2706)"</html:p>
</notes>
<listOfReactants>
<speciesReference species="M_cpd00001_c0" stoichiometry="1"/>
<speciesReference species="M_cpd00002_c0" stoichiometry="1"/>
<speciesReference species="M_cpd00060_c0" stoichiometry="1"/>
</listOfReactants>
<listOfProducts>
<speciesReference species="M_cpd00009_c0" stoichiometry="1"/>
<speciesReference species="M_cpd00012_c0" stoichiometry="1"/>
<speciesReference species="M_cpd00017_c0" stoichiometry="1"/>
<speciesReference species="M_cpd00067_c0" stoichiometry="1"/>
</listOfProducts>
<kineticLaw>
	<math xmlns="http://www.w3.org/1998/Math/MathML">
		<ci> FLUX_VALUE </ci>
	</math>
	<listOfParameters>
		<parameter id="LOWER_BOUND" value="0.0" name="mmol_per_gDW_per_hr"/>
		<parameter id="UPPER_BOUND" value="1000.0" name="mmol_per_gDW_per_hr"/>
		<parameter id="OBJECTIVE_COEFFICIENT" value="0"/>
		<parameter id="FLUX_VALUE" value="0.0" name="mmol_per_gDW_per_hr"/>
	</listOfParameters>
</kineticLaw>
</reaction>
<reaction id="R_rxn00127_c0" name="S-adenosyl-L-methionine carboxy-lyase [(5-deoxy-5-adenosyl)(3-aminopropyl)methylsulfonium-forming]_c0" reversible="false">
<notes>
<html:p>GENE_ASSOCIATION:"fig|1030842.4.peg.2971"</html:p>
<html:p>PROTEIN_ASSOCIATION:"fig|1030842.4.peg.2971"</html:p>
</notes>
<listOfReactants>
<speciesReference species="M_cpd00017_c0" stoichiometry="1"/>
<speciesReference species="M_cpd00067_c0" stoichiometry="1"/>
</listOfReactants>
<listOfProducts>
<speciesReference species="M_cpd00011_c0" stoichiometry="1"/>
<speciesReference species="M_cpd00837_c0" stoichiometry="1"/>
</listOfProducts>
<kineticLaw>
	<math xmlns="http://www.w3.org/1998/Math/MathML">
		<ci> FLUX_VALUE </ci>
	</math>
	<listOfParameters>
		<parameter id="LOWER_BOUND" value="0.0" name="mmol_per_gDW_per_hr"/>
		<parameter id="UPPER_BOUND" value="1000.0" name="mmol_per_gDW_per_hr"/>
		<parameter id="OBJECTIVE_COEFFICIENT" value="0"/>
		<parameter id="FLUX_VALUE" value="0.0" name="mmol_per_gDW_per_hr"/>
	</listOfParameters>
</kineticLaw>
</reaction>
<reaction id="R_rxn00134_c0" name="ATP:adenosine 5'-phosphotransferase_c0" reversible="true">
<notes>
<html:p>GENE_ASSOCIATION:"fig|1030842.4.peg.529"</html:p>
<html:p>PROTEIN_ASSOCIATION:"fig|1030842.4.peg.529"</html:p>
</notes>
<listOfReactants>
<speciesReference species="M_cpd00002_c0" stoichiometry="1"/>
<speciesReference species="M_cpd00182_c0" stoichiometry="1"/>
</listOfReactants>
<listOfProducts>
<speciesReference species="M_cpd00008_c0" stoichiometry="1"/>
<speciesReference species="M_cpd00018_c0" stoichiometry="1"/>
<speciesReference species="M_cpd00067_c0" stoichiometry="1"/>
</listOfProducts>
<kineticLaw>
	<math xmlns="http://www.w3.org/1998/Math/MathML">
		<ci> FLUX_VALUE </ci>
	</math>
	<listOfParameters>
		<parameter id="LOWER_BOUND" value="-1000.0" name="mmol_per_gDW_per_hr"/>
		<parameter id="UPPER_BOUND" value="1000.0" name="mmol_per_gDW_per_hr"/>
		<parameter id="OBJECTIVE_COEFFICIENT" value="0"/>
		<parameter id="FLUX_VALUE" value="0.0" name="mmol_per_gDW_per_hr"/>
	</listOfParameters>
</kineticLaw>
</reaction>
<reaction id="R_rxn00137_c0" name="Adenosine 3',5'-bisphosphate 3'-phosphohydrolase_c0" reversible="false">
<notes>
<html:p>GENE_ASSOCIATION:"Unknown"</html:p>
<html:p>PROTEIN_ASSOCIATION:"Unknown"</html:p>
</notes>
<listOfReactants>
<speciesReference species="M_cpd00001_c0" stoichiometry="1"/>
<speciesReference species="M_cpd00045_c0" stoichiometry="1"/>
</listOfReactants>
<listOfProducts>
<speciesReference species="M_cpd00009_c0" stoichiometry="1"/>
<speciesReference species="M_cpd00018_c0" stoichiometry="1"/>
</listOfProducts>
<kineticLaw>
	<math xmlns="http://www.w3.org/1998/Math/MathML">
		<ci> FLUX_VALUE </ci>
	</math>
	<listOfParameters>
		<parameter id="LOWER_BOUND" value="0.0" name="mmol_per_gDW_per_hr"/>
		<parameter id="UPPER_BOUND" value="1000.0" name="mmol_per_gDW_per_hr"/>
		<parameter id="OBJECTIVE_COEFFICIENT" value="0"/>
		<parameter id="FLUX_VALUE" value="0.0" name="mmol_per_gDW_per_hr"/>
	</listOfParameters>
</kineticLaw>
</reaction>
<reaction id="R_rxn00138_c0" name="deamido-NAD+:ammonia ligase (AMP-forming)_c0" reversible="false">
<notes>
<html:p>GENE_ASSOCIATION:"(fig|1030842.4.peg.1508 or fig|1030842.4.peg.241)"</html:p>
<html:p>PROTEIN_ASSOCIATION:"(fig|1030842.4.peg.1508 or fig|1030842.4.peg.241)"</html:p>
</notes>
<listOfReactants>
<speciesReference species="M_cpd00002_c0" stoichiometry="1"/>
<speciesReference species="M_cpd00013_c0" stoichiometry="1"/>
<speciesReference species="M_cpd00638_c0" stoichiometry="1"/>
</listOfReactants>
<listOfProducts>
<speciesReference species="M_cpd00003_c0" stoichiometry="1"/>
<speciesReference species="M_cpd00012_c0" stoichiometry="1"/>
<speciesReference species="M_cpd00018_c0" stoichiometry="1"/>
<speciesReference species="M_cpd00067_c0" stoichiometry="2"/>
</listOfProducts>
<kineticLaw>
	<math xmlns="http://www.w3.org/1998/Math/MathML">
		<ci> FLUX_VALUE </ci>
	</math>
	<listOfParameters>
		<parameter id="LOWER_BOUND" value="0.0" name="mmol_per_gDW_per_hr"/>
		<parameter id="UPPER_BOUND" value="1000.0" name="mmol_per_gDW_per_hr"/>
		<parameter id="OBJECTIVE_COEFFICIENT" value="0"/>
		<parameter id="FLUX_VALUE" value="0.0" name="mmol_per_gDW_per_hr"/>
	</listOfParameters>
</kineticLaw>
</reaction>
<reaction id="R_rxn00141_c0" name="S-Adenosyl-L-homocysteine hydrolase_c0" reversible="true">
<notes>
<html:p>GENE_ASSOCIATION:"fig|1030842.4.peg.2998"</html:p>
<html:p>PROTEIN_ASSOCIATION:"fig|1030842.4.peg.2998"</html:p>
</notes>
<listOfReactants>
<speciesReference species="M_cpd00001_c0" stoichiometry="1"/>
<speciesReference species="M_cpd00019_c0" stoichiometry="1"/>
</listOfReactants>
<listOfProducts>
<speciesReference species="M_cpd00135_c0" stoichiometry="1"/>
<speciesReference species="M_cpd00182_c0" stoichiometry="1"/>
</listOfProducts>
<kineticLaw>
	<math xmlns="http://www.w3.org/1998/Math/MathML">
		<ci> FLUX_VALUE </ci>
	</math>
	<listOfParameters>
		<parameter id="LOWER_BOUND" value="-1000.0" name="mmol_per_gDW_per_hr"/>
		<parameter id="UPPER_BOUND" value="1000.0" name="mmol_per_gDW_per_hr"/>
		<parameter id="OBJECTIVE_COEFFICIENT" value="0"/>
		<parameter id="FLUX_VALUE" value="0.0" name="mmol_per_gDW_per_hr"/>
	</listOfParameters>
</kineticLaw>
</reaction>
<reaction id="R_rxn00143_c0" name="S-Adenosyl-L-homocysteine homocysteinylribohydrolase_c0" reversible="true">
<notes>
<html:p>GENE_ASSOCIATION:"(fig|1030842.4.peg.895 and fig|1030842.4.peg.895)"</html:p>
<html:p>PROTEIN_ASSOCIATION:"(fig|1030842.4.peg.895 and fig|1030842.4.peg.895)"</html:p>
</notes>
<listOfReactants>
<speciesReference species="M_cpd00001_c0" stoichiometry="1"/>
<speciesReference species="M_cpd00019_c0" stoichiometry="1"/>
</listOfReactants>
<listOfProducts>
<speciesReference species="M_cpd00128_c0" stoichiometry="1"/>
<speciesReference species="M_cpd02227_c0" stoichiometry="1"/>
</listOfProducts>
<kineticLaw>
	<math xmlns="http://www.w3.org/1998/Math/MathML">
		<ci> FLUX_VALUE </ci>
	</math>
	<listOfParameters>
		<parameter id="LOWER_BOUND" value="-1000.0" name="mmol_per_gDW_per_hr"/>
		<parameter id="UPPER_BOUND" value="1000.0" name="mmol_per_gDW_per_hr"/>
		<parameter id="OBJECTIVE_COEFFICIENT" value="0"/>
		<parameter id="FLUX_VALUE" value="0.0" name="mmol_per_gDW_per_hr"/>
	</listOfParameters>
</kineticLaw>
</reaction>
<reaction id="R_rxn00145_c0" name="(S)-Lactate:ferricytochrome-c 2-oxidoreductase_c0" reversible="true">
<notes>
<html:p>GENE_ASSOCIATION:"fig|1030842.4.peg.1704"</html:p>
<html:p>PROTEIN_ASSOCIATION:"fig|1030842.4.peg.1704"</html:p>
</notes>
<listOfReactants>
<speciesReference species="M_cpd00109_c0" stoichiometry="2"/>
<speciesReference species="M_cpd00159_c0" stoichiometry="1"/>
</listOfReactants>
<listOfProducts>
<speciesReference species="M_cpd00020_c0" stoichiometry="1"/>
<speciesReference species="M_cpd00067_c0" stoichiometry="2"/>
<speciesReference species="M_cpd00110_c0" stoichiometry="2"/>
</listOfProducts>
<kineticLaw>
	<math xmlns="http://www.w3.org/1998/Math/MathML">
		<ci> FLUX_VALUE </ci>
	</math>
	<listOfParameters>
		<parameter id="LOWER_BOUND" value="-1000.0" name="mmol_per_gDW_per_hr"/>
		<parameter id="UPPER_BOUND" value="1000.0" name="mmol_per_gDW_per_hr"/>
		<parameter id="OBJECTIVE_COEFFICIENT" value="0"/>
		<parameter id="FLUX_VALUE" value="0.0" name="mmol_per_gDW_per_hr"/>
	</listOfParameters>
</kineticLaw>
</reaction>
<reaction id="R_rxn00146_c0" name="(R)-Lactate:ferricytochrome-c 2-oxidoreductase_c0" reversible="true">
<notes>
<html:p>GENE_ASSOCIATION:"fig|1030842.4.peg.2999"</html:p>
<html:p>PROTEIN_ASSOCIATION:"fig|1030842.4.peg.2999"</html:p>
</notes>
<listOfReactants>
<speciesReference species="M_cpd00109_c0" stoichiometry="2"/>
<speciesReference species="M_cpd00221_c0" stoichiometry="1"/>
</listOfReactants>
<listOfProducts>
<speciesReference species="M_cpd00020_c0" stoichiometry="1"/>
<speciesReference species="M_cpd00067_c0" stoichiometry="2"/>
<speciesReference species="M_cpd00110_c0" stoichiometry="2"/>
</listOfProducts>
<kineticLaw>
	<math xmlns="http://www.w3.org/1998/Math/MathML">
		<ci> FLUX_VALUE </ci>
	</math>
	<listOfParameters>
		<parameter id="LOWER_BOUND" value="-1000.0" name="mmol_per_gDW_per_hr"/>
		<parameter id="UPPER_BOUND" value="1000.0" name="mmol_per_gDW_per_hr"/>
		<parameter id="OBJECTIVE_COEFFICIENT" value="0"/>
		<parameter id="FLUX_VALUE" value="0.0" name="mmol_per_gDW_per_hr"/>
	</listOfParameters>
</kineticLaw>
</reaction>
<reaction id="R_rxn00147_c0" name="ATP:pyruvate,water phosphotransferase_c0" reversible="false">
<notes>
<html:p>GENE_ASSOCIATION:"fig|1030842.4.peg.1509"</html:p>
<html:p>PROTEIN_ASSOCIATION:"fig|1030842.4.peg.1509"</html:p>
</notes>
<listOfReactants>
<speciesReference species="M_cpd00001_c0" stoichiometry="1"/>
<speciesReference species="M_cpd00002_c0" stoichiometry="1"/>
<speciesReference species="M_cpd00020_c0" stoichiometry="1"/>
</listOfReactants>
<listOfProducts>
<speciesReference species="M_cpd00009_c0" stoichiometry="1"/>
<speciesReference species="M_cpd00018_c0" stoichiometry="1"/>
<speciesReference species="M_cpd00061_c0" stoichiometry="1"/>
<speciesReference species="M_cpd00067_c0" stoichiometry="3"/>
</listOfProducts>
<kineticLaw>
	<math xmlns="http://www.w3.org/1998/Math/MathML">
		<ci> FLUX_VALUE </ci>
	</math>
	<listOfParameters>
		<parameter id="LOWER_BOUND" value="0.0" name="mmol_per_gDW_per_hr"/>
		<parameter id="UPPER_BOUND" value="1000.0" name="mmol_per_gDW_per_hr"/>
		<parameter id="OBJECTIVE_COEFFICIENT" value="0"/>
		<parameter id="FLUX_VALUE" value="0.0" name="mmol_per_gDW_per_hr"/>
	</listOfParameters>
</kineticLaw>
</reaction>
<reaction id="R_rxn00151_c0" name="ATP:pyruvate,phosphate phosphotransferase_c0" reversible="true">
<notes>
<html:p>GENE_ASSOCIATION:"fig|1030842.4.peg.2431"</html:p>
<html:p>PROTEIN_ASSOCIATION:"fig|1030842.4.peg.2431"</html:p>
</notes>
<listOfReactants>
<speciesReference species="M_cpd00002_c0" stoichiometry="1"/>
<speciesReference species="M_cpd00009_c0" stoichiometry="1"/>
<speciesReference species="M_cpd00020_c0" stoichiometry="1"/>
</listOfReactants>
<listOfProducts>
<speciesReference species="M_cpd00012_c0" stoichiometry="1"/>
<speciesReference species="M_cpd00018_c0" stoichiometry="1"/>
<speciesReference species="M_cpd00061_c0" stoichiometry="1"/>
<speciesReference species="M_cpd00067_c0" stoichiometry="2"/>
</listOfProducts>
<kineticLaw>
	<math xmlns="http://www.w3.org/1998/Math/MathML">
		<ci> FLUX_VALUE </ci>
	</math>
	<listOfParameters>
		<parameter id="LOWER_BOUND" value="-1000.0" name="mmol_per_gDW_per_hr"/>
		<parameter id="UPPER_BOUND" value="1000.0" name="mmol_per_gDW_per_hr"/>
		<parameter id="OBJECTIVE_COEFFICIENT" value="0"/>
		<parameter id="FLUX_VALUE" value="0.0" name="mmol_per_gDW_per_hr"/>
	</listOfParameters>
</kineticLaw>
</reaction>
<reaction id="R_rxn00157_c0" name="Acetyl-CoA:formate C-acetyltransferase_c0" reversible="true">
<notes>
<html:p>GENE_ASSOCIATION:"((fig|1030842.4.peg.1163 or fig|1030842.4.peg.1160 or fig|1030842.4.peg.1162) or fig|1030842.4.peg.3063)"</html:p>
<html:p>PROTEIN_ASSOCIATION:"((fig|1030842.4.peg.1163 or fig|1030842.4.peg.1160 or fig|1030842.4.peg.1162) or fig|1030842.4.peg.3063)"</html:p>
</notes>
<listOfReactants>
<speciesReference species="M_cpd00022_c0" stoichiometry="1"/>
<speciesReference species="M_cpd00047_c0" stoichiometry="1"/>
</listOfReactants>
<listOfProducts>
<speciesReference species="M_cpd00010_c0" stoichiometry="1"/>
<speciesReference species="M_cpd00020_c0" stoichiometry="1"/>
</listOfProducts>
<kineticLaw>
	<math xmlns="http://www.w3.org/1998/Math/MathML">
		<ci> FLUX_VALUE </ci>
	</math>
	<listOfParameters>
		<parameter id="LOWER_BOUND" value="-1000.0" name="mmol_per_gDW_per_hr"/>
		<parameter id="UPPER_BOUND" value="1000.0" name="mmol_per_gDW_per_hr"/>
		<parameter id="OBJECTIVE_COEFFICIENT" value="0"/>
		<parameter id="FLUX_VALUE" value="0.0" name="mmol_per_gDW_per_hr"/>
	</listOfParameters>
</kineticLaw>
</reaction>
<reaction id="R_rxn00162_c0" name="oxaloacetate carboxy-lyase (pyruvate-forming)_c0" reversible="false">
<notes>
<html:p>GENE_ASSOCIATION:"(fig|1030842.4.peg.703 or fig|1030842.4.peg.706)"</html:p>
<html:p>PROTEIN_ASSOCIATION:"(fig|1030842.4.peg.703 or fig|1030842.4.peg.706)"</html:p>
</notes>
<listOfReactants>
<speciesReference species="M_cpd00032_c0" stoichiometry="1"/>
<speciesReference species="M_cpd00067_c0" stoichiometry="1"/>
</listOfReactants>
<listOfProducts>
<speciesReference species="M_cpd00011_c0" stoichiometry="1"/>
<speciesReference species="M_cpd00020_c0" stoichiometry="1"/>
</listOfProducts>
<kineticLaw>
	<math xmlns="http://www.w3.org/1998/Math/MathML">
		<ci> FLUX_VALUE </ci>
	</math>
	<listOfParameters>
		<parameter id="LOWER_BOUND" value="0.0" name="mmol_per_gDW_per_hr"/>
		<parameter id="UPPER_BOUND" value="1000.0" name="mmol_per_gDW_per_hr"/>
		<parameter id="OBJECTIVE_COEFFICIENT" value="0"/>
		<parameter id="FLUX_VALUE" value="0.0" name="mmol_per_gDW_per_hr"/>
	</listOfParameters>
</kineticLaw>
</reaction>
<reaction id="R_rxn00173_c0" name="acetyl-CoA:phosphate acetyltransferase_c0" reversible="true">
<notes>
<html:p>GENE_ASSOCIATION:"fig|1030842.4.peg.59"</html:p>
<html:p>PROTEIN_ASSOCIATION:"fig|1030842.4.peg.59"</html:p>
</notes>
<listOfReactants>
<speciesReference species="M_cpd00009_c0" stoichiometry="1"/>
<speciesReference species="M_cpd00022_c0" stoichiometry="1"/>
</listOfReactants>
<listOfProducts>
<speciesReference species="M_cpd00010_c0" stoichiometry="1"/>
<speciesReference species="M_cpd00196_c0" stoichiometry="1"/>
</listOfProducts>
<kineticLaw>
	<math xmlns="http://www.w3.org/1998/Math/MathML">
		<ci> FLUX_VALUE </ci>
	</math>
	<listOfParameters>
		<parameter id="LOWER_BOUND" value="-1000.0" name="mmol_per_gDW_per_hr"/>
		<parameter id="UPPER_BOUND" value="1000.0" name="mmol_per_gDW_per_hr"/>
		<parameter id="OBJECTIVE_COEFFICIENT" value="0"/>
		<parameter id="FLUX_VALUE" value="0.0" name="mmol_per_gDW_per_hr"/>
	</listOfParameters>
</kineticLaw>
</reaction>
<reaction id="R_rxn00178_c0" name="Acetyl-CoA:acetyl-CoA C-acetyltransferase" reversible="true">
<notes>
<html:p>GENE_ASSOCIATION:""</html:p>
<html:p>PROTEIN_ASSOCIATION:""</html:p>
</notes>
<listOfReactants>
<speciesReference species="M_cpd00022_c0" stoichiometry="2"/>
</listOfReactants>
<listOfProducts>
<speciesReference species="M_cpd00010_c0" stoichiometry="1"/>
<speciesReference species="M_cpd00279_c0" stoichiometry="1"/>
</listOfProducts>
<kineticLaw>
	<math xmlns="http://www.w3.org/1998/Math/MathML">
		<ci> FLUX_VALUE </ci>
	</math>
	<listOfParameters>
		<parameter id="LOWER_BOUND" value="-1000.0" name="mmol_per_gDW_per_hr"/>
		<parameter id="UPPER_BOUND" value="1000.0" name="mmol_per_gDW_per_hr"/>
		<parameter id="OBJECTIVE_COEFFICIENT" value="0"/>
		<parameter id="FLUX_VALUE" value="0.0" name="mmol_per_gDW_per_hr"/>
	</listOfParameters>
</kineticLaw>
</reaction>
<reaction id="R_rxn00179_c0" name="ATP:L-glutamate 5-phosphotransferase_c0" reversible="true">
<notes>
<html:p>GENE_ASSOCIATION:"fig|1030842.4.peg.3047"</html:p>
<html:p>PROTEIN_ASSOCIATION:"fig|1030842.4.peg.3047"</html:p>
</notes>
<listOfReactants>
<speciesReference species="M_cpd00002_c0" stoichiometry="1"/>
<speciesReference species="M_cpd00023_c0" stoichiometry="1"/>
</listOfReactants>
<listOfProducts>
<speciesReference species="M_cpd00008_c0" stoichiometry="1"/>
<speciesReference species="M_cpd02097_c0" stoichiometry="1"/>
</listOfProducts>
<kineticLaw>
	<math xmlns="http://www.w3.org/1998/Math/MathML">
		<ci> FLUX_VALUE </ci>
	</math>
	<listOfParameters>
		<parameter id="LOWER_BOUND" value="-1000.0" name="mmol_per_gDW_per_hr"/>
		<parameter id="UPPER_BOUND" value="1000.0" name="mmol_per_gDW_per_hr"/>
		<parameter id="OBJECTIVE_COEFFICIENT" value="0"/>
		<parameter id="FLUX_VALUE" value="0.0" name="mmol_per_gDW_per_hr"/>
	</listOfParameters>
</kineticLaw>
</reaction>
<reaction id="R_rxn00181_c0" name="ATP:L-glutamate 1-phosphotransferase_c0" reversible="true">
<notes>
<html:p>GENE_ASSOCIATION:"fig|1030842.4.peg.709"</html:p>
<html:p>PROTEIN_ASSOCIATION:"fig|1030842.4.peg.709"</html:p>
</notes>
<listOfReactants>
<speciesReference species="M_cpd00002_c0" stoichiometry="1"/>
<speciesReference species="M_cpd00023_c0" stoichiometry="1"/>
<speciesReference species="M_cpd00067_c0" stoichiometry="1"/>
</listOfReactants>
<listOfProducts>
<speciesReference species="M_cpd00008_c0" stoichiometry="1"/>
<speciesReference species="M_cpd03413_c0" stoichiometry="1"/>
</listOfProducts>
<kineticLaw>
	<math xmlns="http://www.w3.org/1998/Math/MathML">
		<ci> FLUX_VALUE </ci>
	</math>
	<listOfParameters>
		<parameter id="LOWER_BOUND" value="-1000.0" name="mmol_per_gDW_per_hr"/>
		<parameter id="UPPER_BOUND" value="1000.0" name="mmol_per_gDW_per_hr"/>
		<parameter id="OBJECTIVE_COEFFICIENT" value="0"/>
		<parameter id="FLUX_VALUE" value="0.0" name="mmol_per_gDW_per_hr"/>
	</listOfParameters>
</kineticLaw>
</reaction>
<reaction id="R_rxn00184_c0" name="L-Glutamate:NADP+ oxidoreductase (deaminating)_c0" reversible="true">
<notes>
<html:p>GENE_ASSOCIATION:"fig|1030842.4.peg.1579"</html:p>
<html:p>PROTEIN_ASSOCIATION:"fig|1030842.4.peg.1579"</html:p>
</notes>
<listOfReactants>
<speciesReference species="M_cpd00001_c0" stoichiometry="1"/>
<speciesReference species="M_cpd00006_c0" stoichiometry="1"/>
<speciesReference species="M_cpd00023_c0" stoichiometry="1"/>
</listOfReactants>
<listOfProducts>
<speciesReference species="M_cpd00005_c0" stoichiometry="1"/>
<speciesReference species="M_cpd00013_c0" stoichiometry="1"/>
<speciesReference species="M_cpd00024_c0" stoichiometry="1"/>
<speciesReference species="M_cpd00067_c0" stoichiometry="1"/>
</listOfProducts>
<kineticLaw>
	<math xmlns="http://www.w3.org/1998/Math/MathML">
		<ci> FLUX_VALUE </ci>
	</math>
	<listOfParameters>
		<parameter id="LOWER_BOUND" value="-1000.0" name="mmol_per_gDW_per_hr"/>
		<parameter id="UPPER_BOUND" value="1000.0" name="mmol_per_gDW_per_hr"/>
		<parameter id="OBJECTIVE_COEFFICIENT" value="0"/>
		<parameter id="FLUX_VALUE" value="0.0" name="mmol_per_gDW_per_hr"/>
	</listOfParameters>
</kineticLaw>
</reaction>
<reaction id="R_rxn00186_c0" name="5-oxo-L-proline amidohydrolase (ATP-hydrolysing)_c0" reversible="false">
<notes>
<html:p>GENE_ASSOCIATION:"fig|1030842.4.peg.2968"</html:p>
<html:p>PROTEIN_ASSOCIATION:"fig|1030842.4.peg.2968"</html:p>
</notes>
<listOfReactants>
<speciesReference species="M_cpd00001_c0" stoichiometry="2"/>
<speciesReference species="M_cpd00002_c0" stoichiometry="1"/>
<speciesReference species="M_cpd01293_c0" stoichiometry="1"/>
</listOfReactants>
<listOfProducts>
<speciesReference species="M_cpd00008_c0" stoichiometry="1"/>
<speciesReference species="M_cpd00009_c0" stoichiometry="1"/>
<speciesReference species="M_cpd00023_c0" stoichiometry="1"/>
<speciesReference species="M_cpd00067_c0" stoichiometry="1"/>
</listOfProducts>
<kineticLaw>
	<math xmlns="http://www.w3.org/1998/Math/MathML">
		<ci> FLUX_VALUE </ci>
	</math>
	<listOfParameters>
		<parameter id="LOWER_BOUND" value="0.0" name="mmol_per_gDW_per_hr"/>
		<parameter id="UPPER_BOUND" value="1000.0" name="mmol_per_gDW_per_hr"/>
		<parameter id="OBJECTIVE_COEFFICIENT" value="0"/>
		<parameter id="FLUX_VALUE" value="0.0" name="mmol_per_gDW_per_hr"/>
	</listOfParameters>
</kineticLaw>
</reaction>
<reaction id="R_rxn00187_c0" name="L-Glutamate:ammonia ligase (ADP-forming)_c0" reversible="false">
<notes>
<html:p>GENE_ASSOCIATION:"((fig|1030842.4.peg.603 or fig|1030842.4.peg.1930 or fig|1030842.4.peg.689) or (fig|1030842.4.peg.608 or fig|1030842.4.peg.117))"</html:p>
<html:p>PROTEIN_ASSOCIATION:"((fig|1030842.4.peg.603 or fig|1030842.4.peg.1930 or fig|1030842.4.peg.689) or (fig|1030842.4.peg.608 or fig|1030842.4.peg.117))"</html:p>
</notes>
<listOfReactants>
<speciesReference species="M_cpd00002_c0" stoichiometry="1"/>
<speciesReference species="M_cpd00013_c0" stoichiometry="1"/>
<speciesReference species="M_cpd00023_c0" stoichiometry="1"/>
</listOfReactants>
<listOfProducts>
<speciesReference species="M_cpd00008_c0" stoichiometry="1"/>
<speciesReference species="M_cpd00009_c0" stoichiometry="1"/>
<speciesReference species="M_cpd00053_c0" stoichiometry="1"/>
<speciesReference species="M_cpd00067_c0" stoichiometry="1"/>
</listOfProducts>
<kineticLaw>
	<math xmlns="http://www.w3.org/1998/Math/MathML">
		<ci> FLUX_VALUE </ci>
	</math>
	<listOfParameters>
		<parameter id="LOWER_BOUND" value="0.0" name="mmol_per_gDW_per_hr"/>
		<parameter id="UPPER_BOUND" value="1000.0" name="mmol_per_gDW_per_hr"/>
		<parameter id="OBJECTIVE_COEFFICIENT" value="0"/>
		<parameter id="FLUX_VALUE" value="0.0" name="mmol_per_gDW_per_hr"/>
	</listOfParameters>
</kineticLaw>
</reaction>
<reaction id="R_rxn00189_c0" name="L-Glutamine amidohydrolase_c0" reversible="false">
<notes>
<html:p>GENE_ASSOCIATION:"fig|1030842.4.peg.1508"</html:p>
<html:p>PROTEIN_ASSOCIATION:"fig|1030842.4.peg.1508"</html:p>
</notes>
<listOfReactants>
<speciesReference species="M_cpd00001_c0" stoichiometry="1"/>
<speciesReference species="M_cpd00053_c0" stoichiometry="1"/>
</listOfReactants>
<listOfProducts>
<speciesReference species="M_cpd00013_c0" stoichiometry="1"/>
<speciesReference species="M_cpd00023_c0" stoichiometry="1"/>
</listOfProducts>
<kineticLaw>
	<math xmlns="http://www.w3.org/1998/Math/MathML">
		<ci> FLUX_VALUE </ci>
	</math>
	<listOfParameters>
		<parameter id="LOWER_BOUND" value="0.0" name="mmol_per_gDW_per_hr"/>
		<parameter id="UPPER_BOUND" value="1000.0" name="mmol_per_gDW_per_hr"/>
		<parameter id="OBJECTIVE_COEFFICIENT" value="0"/>
		<parameter id="FLUX_VALUE" value="0.0" name="mmol_per_gDW_per_hr"/>
	</listOfParameters>
</kineticLaw>
</reaction>
<reaction id="R_rxn00190_c0" name="Deamido-NAD+:L-glutamine amido-ligase (AMP-forming)_c0" reversible="false">
<notes>
<html:p>GENE_ASSOCIATION:"fig|1030842.4.peg.1508"</html:p>
<html:p>PROTEIN_ASSOCIATION:"fig|1030842.4.peg.1508"</html:p>
</notes>
<listOfReactants>
<speciesReference species="M_cpd00001_c0" stoichiometry="1"/>
<speciesReference species="M_cpd00002_c0" stoichiometry="1"/>
<speciesReference species="M_cpd00053_c0" stoichiometry="1"/>
<speciesReference species="M_cpd00638_c0" stoichiometry="1"/>
</listOfReactants>
<listOfProducts>
<speciesReference species="M_cpd00003_c0" stoichiometry="1"/>
<speciesReference species="M_cpd00012_c0" stoichiometry="1"/>
<speciesReference species="M_cpd00018_c0" stoichiometry="1"/>
<speciesReference species="M_cpd00023_c0" stoichiometry="1"/>
<speciesReference species="M_cpd00067_c0" stoichiometry="2"/>
</listOfProducts>
<kineticLaw>
	<math xmlns="http://www.w3.org/1998/Math/MathML">
		<ci> FLUX_VALUE </ci>
	</math>
	<listOfParameters>
		<parameter id="LOWER_BOUND" value="0.0" name="mmol_per_gDW_per_hr"/>
		<parameter id="UPPER_BOUND" value="1000.0" name="mmol_per_gDW_per_hr"/>
		<parameter id="OBJECTIVE_COEFFICIENT" value="0"/>
		<parameter id="FLUX_VALUE" value="0.0" name="mmol_per_gDW_per_hr"/>
	</listOfParameters>
</kineticLaw>
</reaction>
<reaction id="R_rxn00192_c0" name="acetyl-CoA:L-glutamate N-acetyltransferase_c0" reversible="false">
<notes>
<html:p>GENE_ASSOCIATION:"fig|1030842.4.peg.1696"</html:p>
<html:p>PROTEIN_ASSOCIATION:"fig|1030842.4.peg.1696"</html:p>
</notes>
<listOfReactants>
<speciesReference species="M_cpd00022_c0" stoichiometry="1"/>
<speciesReference species="M_cpd00023_c0" stoichiometry="1"/>
</listOfReactants>
<listOfProducts>
<speciesReference species="M_cpd00010_c0" stoichiometry="1"/>
<speciesReference species="M_cpd00067_c0" stoichiometry="1"/>
<speciesReference species="M_cpd00477_c0" stoichiometry="1"/>
</listOfProducts>
<kineticLaw>
	<math xmlns="http://www.w3.org/1998/Math/MathML">
		<ci> FLUX_VALUE </ci>
	</math>
	<listOfParameters>
		<parameter id="LOWER_BOUND" value="0.0" name="mmol_per_gDW_per_hr"/>
		<parameter id="UPPER_BOUND" value="1000.0" name="mmol_per_gDW_per_hr"/>
		<parameter id="OBJECTIVE_COEFFICIENT" value="0"/>
		<parameter id="FLUX_VALUE" value="0.0" name="mmol_per_gDW_per_hr"/>
	</listOfParameters>
</kineticLaw>
</reaction>
<reaction id="R_rxn00193_c0" name="glutamate racemase_c0" reversible="true">
<notes>
<html:p>GENE_ASSOCIATION:"fig|1030842.4.peg.602"</html:p>
<html:p>PROTEIN_ASSOCIATION:"fig|1030842.4.peg.602"</html:p>
</notes>
<listOfReactants>
<speciesReference species="M_cpd00023_c0" stoichiometry="1"/>
</listOfReactants>
<listOfProducts>
<speciesReference species="M_cpd00186_c0" stoichiometry="1"/>
</listOfProducts>
<kineticLaw>
	<math xmlns="http://www.w3.org/1998/Math/MathML">
		<ci> FLUX_VALUE </ci>
	</math>
	<listOfParameters>
		<parameter id="LOWER_BOUND" value="-1000.0" name="mmol_per_gDW_per_hr"/>
		<parameter id="UPPER_BOUND" value="1000.0" name="mmol_per_gDW_per_hr"/>
		<parameter id="OBJECTIVE_COEFFICIENT" value="0"/>
		<parameter id="FLUX_VALUE" value="0.0" name="mmol_per_gDW_per_hr"/>
	</listOfParameters>
</kineticLaw>
</reaction>
<reaction id="R_rxn00194_c0" name="L-glutamate 1-carboxy-lyase (4-aminobutanoate-forming)_c0" reversible="false">
<notes>
<html:p>GENE_ASSOCIATION:"fig|1030842.4.peg.2970"</html:p>
<html:p>PROTEIN_ASSOCIATION:"fig|1030842.4.peg.2970"</html:p>
</notes>
<listOfReactants>
<speciesReference species="M_cpd00023_c0" stoichiometry="1"/>
<speciesReference species="M_cpd00067_c0" stoichiometry="1"/>
</listOfReactants>
<listOfProducts>
<speciesReference species="M_cpd00011_c0" stoichiometry="1"/>
<speciesReference species="M_cpd00281_c0" stoichiometry="1"/>
</listOfProducts>
<kineticLaw>
	<math xmlns="http://www.w3.org/1998/Math/MathML">
		<ci> FLUX_VALUE </ci>
	</math>
	<listOfParameters>
		<parameter id="LOWER_BOUND" value="0.0" name="mmol_per_gDW_per_hr"/>
		<parameter id="UPPER_BOUND" value="1000.0" name="mmol_per_gDW_per_hr"/>
		<parameter id="OBJECTIVE_COEFFICIENT" value="0"/>
		<parameter id="FLUX_VALUE" value="0.0" name="mmol_per_gDW_per_hr"/>
	</listOfParameters>
</kineticLaw>
</reaction>
<reaction id="R_rxn00199_c0" name="oxalosuccinate carboxy-lyase (2-oxoglutarate-forming)_c0" reversible="false">
<notes>
<html:p>GENE_ASSOCIATION:"fig|1030842.4.peg.791"</html:p>
<html:p>PROTEIN_ASSOCIATION:"fig|1030842.4.peg.791"</html:p>
</notes>
<listOfReactants>
<speciesReference species="M_cpd00067_c0" stoichiometry="1"/>
<speciesReference species="M_cpd03187_c0" stoichiometry="1"/>
</listOfReactants>
<listOfProducts>
<speciesReference species="M_cpd00011_c0" stoichiometry="1"/>
<speciesReference species="M_cpd00024_c0" stoichiometry="1"/>
</listOfProducts>
<kineticLaw>
	<math xmlns="http://www.w3.org/1998/Math/MathML">
		<ci> FLUX_VALUE </ci>
	</math>
	<listOfParameters>
		<parameter id="LOWER_BOUND" value="0.0" name="mmol_per_gDW_per_hr"/>
		<parameter id="UPPER_BOUND" value="1000.0" name="mmol_per_gDW_per_hr"/>
		<parameter id="OBJECTIVE_COEFFICIENT" value="0"/>
		<parameter id="FLUX_VALUE" value="0.0" name="mmol_per_gDW_per_hr"/>
	</listOfParameters>
</kineticLaw>
</reaction>
<reaction id="R_rxn00211_c0" name="UDP-glucose:NAD+ 6-oxidoreductase_c0" reversible="true">
<notes>
<html:p>GENE_ASSOCIATION:"(fig|1030842.4.peg.1676 or fig|1030842.4.peg.165)"</html:p>
<html:p>PROTEIN_ASSOCIATION:"(fig|1030842.4.peg.1676 or fig|1030842.4.peg.165)"</html:p>
</notes>
<listOfReactants>
<speciesReference species="M_cpd00001_c0" stoichiometry="1"/>
<speciesReference species="M_cpd00003_c0" stoichiometry="2"/>
<speciesReference species="M_cpd00026_c0" stoichiometry="1"/>
</listOfReactants>
<listOfProducts>
<speciesReference species="M_cpd00004_c0" stoichiometry="2"/>
<speciesReference species="M_cpd00067_c0" stoichiometry="3"/>
<speciesReference species="M_cpd00144_c0" stoichiometry="1"/>
</listOfProducts>
<kineticLaw>
	<math xmlns="http://www.w3.org/1998/Math/MathML">
		<ci> FLUX_VALUE </ci>
	</math>
	<listOfParameters>
		<parameter id="LOWER_BOUND" value="-1000.0" name="mmol_per_gDW_per_hr"/>
		<parameter id="UPPER_BOUND" value="1000.0" name="mmol_per_gDW_per_hr"/>
		<parameter id="OBJECTIVE_COEFFICIENT" value="0"/>
		<parameter id="FLUX_VALUE" value="0.0" name="mmol_per_gDW_per_hr"/>
	</listOfParameters>
</kineticLaw>
</reaction>
<reaction id="R_rxn00214_c0" name="UDP-glucose 4-epimerase_c0" reversible="true">
<notes>
<html:p>GENE_ASSOCIATION:"(fig|1030842.4.peg.299 or fig|1030842.4.peg.978)"</html:p>
<html:p>PROTEIN_ASSOCIATION:"(fig|1030842.4.peg.299 or fig|1030842.4.peg.978)"</html:p>
</notes>
<listOfReactants>
<speciesReference species="M_cpd00026_c0" stoichiometry="1"/>
</listOfReactants>
<listOfProducts>
<speciesReference species="M_cpd00043_c0" stoichiometry="1"/>
</listOfProducts>
<kineticLaw>
	<math xmlns="http://www.w3.org/1998/Math/MathML">
		<ci> FLUX_VALUE </ci>
	</math>
	<listOfParameters>
		<parameter id="LOWER_BOUND" value="-1000.0" name="mmol_per_gDW_per_hr"/>
		<parameter id="UPPER_BOUND" value="1000.0" name="mmol_per_gDW_per_hr"/>
		<parameter id="OBJECTIVE_COEFFICIENT" value="0"/>
		<parameter id="FLUX_VALUE" value="0.0" name="mmol_per_gDW_per_hr"/>
	</listOfParameters>
</kineticLaw>
</reaction>
<reaction id="R_rxn00222_c0" name="cellobiose glucohydrolase_c0" reversible="false">
<notes>
<html:p>GENE_ASSOCIATION:"((fig|1030842.4.peg.434 or fig|1030842.4.peg.694 or fig|1030842.4.peg.7) or fig|1030842.4.peg.2002)"</html:p>
<html:p>PROTEIN_ASSOCIATION:"((fig|1030842.4.peg.434 or fig|1030842.4.peg.694 or fig|1030842.4.peg.7) or fig|1030842.4.peg.2002)"</html:p>
</notes>
<listOfReactants>
<speciesReference species="M_cpd00001_c0" stoichiometry="1"/>
<speciesReference species="M_cpd00158_c0" stoichiometry="1"/>
</listOfReactants>
<listOfProducts>
<speciesReference species="M_cpd00027_c0" stoichiometry="2"/>
</listOfProducts>
<kineticLaw>
	<math xmlns="http://www.w3.org/1998/Math/MathML">
		<ci> FLUX_VALUE </ci>
	</math>
	<listOfParameters>
		<parameter id="LOWER_BOUND" value="0.0" name="mmol_per_gDW_per_hr"/>
		<parameter id="UPPER_BOUND" value="1000.0" name="mmol_per_gDW_per_hr"/>
		<parameter id="OBJECTIVE_COEFFICIENT" value="0"/>
		<parameter id="FLUX_VALUE" value="0.0" name="mmol_per_gDW_per_hr"/>
	</listOfParameters>
</kineticLaw>
</reaction>
<reaction id="R_rxn00223_c0" name="D-glucose aldose-ketose-isomerase_c0" reversible="true">
<notes>
<html:p>GENE_ASSOCIATION:"(fig|1030842.4.peg.435 or fig|1030842.4.peg.815)"</html:p>
<html:p>PROTEIN_ASSOCIATION:"(fig|1030842.4.peg.435 or fig|1030842.4.peg.815)"</html:p>
</notes>
<listOfReactants>
<speciesReference species="M_cpd00027_c0" stoichiometry="1"/>
</listOfReactants>
<listOfProducts>
<speciesReference species="M_cpd00082_c0" stoichiometry="1"/>
</listOfProducts>
<kineticLaw>
	<math xmlns="http://www.w3.org/1998/Math/MathML">
		<ci> FLUX_VALUE </ci>
	</math>
	<listOfParameters>
		<parameter id="LOWER_BOUND" value="-1000.0" name="mmol_per_gDW_per_hr"/>
		<parameter id="UPPER_BOUND" value="1000.0" name="mmol_per_gDW_per_hr"/>
		<parameter id="OBJECTIVE_COEFFICIENT" value="0"/>
		<parameter id="FLUX_VALUE" value="0.0" name="mmol_per_gDW_per_hr"/>
	</listOfParameters>
</kineticLaw>
</reaction>
<reaction id="R_rxn00224_c0" name="protoheme ferro-lyase (protoporphyrin-forming)_c0" reversible="false">
<notes>
<html:p>GENE_ASSOCIATION:"Unknown"</html:p>
<html:p>PROTEIN_ASSOCIATION:"Unknown"</html:p>
</notes>
<listOfReactants>
<speciesReference species="M_cpd00028_c0" stoichiometry="1"/>
<speciesReference species="M_cpd00067_c0" stoichiometry="2"/>
</listOfReactants>
<listOfProducts>
<speciesReference species="M_cpd01476_c0" stoichiometry="1"/>
<speciesReference species="M_cpd10515_c0" stoichiometry="1"/>
</listOfProducts>
<kineticLaw>
	<math xmlns="http://www.w3.org/1998/Math/MathML">
		<ci> FLUX_VALUE </ci>
	</math>
	<listOfParameters>
		<parameter id="LOWER_BOUND" value="0.0" name="mmol_per_gDW_per_hr"/>
		<parameter id="UPPER_BOUND" value="1000.0" name="mmol_per_gDW_per_hr"/>
		<parameter id="OBJECTIVE_COEFFICIENT" value="0"/>
		<parameter id="FLUX_VALUE" value="0.0" name="mmol_per_gDW_per_hr"/>
	</listOfParameters>
</kineticLaw>
</reaction>
<reaction id="R_rxn00225_c0" name="ATP:acetate phosphotransferase_c0" reversible="true">
<notes>
<html:p>GENE_ASSOCIATION:"fig|1030842.4.peg.943"</html:p>
<html:p>PROTEIN_ASSOCIATION:"fig|1030842.4.peg.943"</html:p>
</notes>
<listOfReactants>
<speciesReference species="M_cpd00002_c0" stoichiometry="1"/>
<speciesReference species="M_cpd00029_c0" stoichiometry="1"/>
</listOfReactants>
<listOfProducts>
<speciesReference species="M_cpd00008_c0" stoichiometry="1"/>
<speciesReference species="M_cpd00196_c0" stoichiometry="1"/>
</listOfProducts>
<kineticLaw>
	<math xmlns="http://www.w3.org/1998/Math/MathML">
		<ci> FLUX_VALUE </ci>
	</math>
	<listOfParameters>
		<parameter id="LOWER_BOUND" value="-1000.0" name="mmol_per_gDW_per_hr"/>
		<parameter id="UPPER_BOUND" value="1000.0" name="mmol_per_gDW_per_hr"/>
		<parameter id="OBJECTIVE_COEFFICIENT" value="0"/>
		<parameter id="FLUX_VALUE" value="0.0" name="mmol_per_gDW_per_hr"/>
	</listOfParameters>
</kineticLaw>
</reaction>
<reaction id="R_rxn00239_c0" name="ATP:GMP phosphotransferase_c0" reversible="true">
<notes>
<html:p>GENE_ASSOCIATION:"(fig|1030842.4.peg.3145 or fig|1030842.4.peg.3145)"</html:p>
<html:p>PROTEIN_ASSOCIATION:"(fig|1030842.4.peg.3145 or fig|1030842.4.peg.3145)"</html:p>
</notes>
<listOfReactants>
<speciesReference species="M_cpd00002_c0" stoichiometry="1"/>
<speciesReference species="M_cpd00067_c0" stoichiometry="1"/>
<speciesReference species="M_cpd00126_c0" stoichiometry="1"/>
</listOfReactants>
<listOfProducts>
<speciesReference species="M_cpd00008_c0" stoichiometry="1"/>
<speciesReference species="M_cpd00031_c0" stoichiometry="1"/>
</listOfProducts>
<kineticLaw>
	<math xmlns="http://www.w3.org/1998/Math/MathML">
		<ci> FLUX_VALUE </ci>
	</math>
	<listOfParameters>
		<parameter id="LOWER_BOUND" value="-1000.0" name="mmol_per_gDW_per_hr"/>
		<parameter id="UPPER_BOUND" value="1000.0" name="mmol_per_gDW_per_hr"/>
		<parameter id="OBJECTIVE_COEFFICIENT" value="0"/>
		<parameter id="FLUX_VALUE" value="0.0" name="mmol_per_gDW_per_hr"/>
	</listOfParameters>
</kineticLaw>
</reaction>
<reaction id="R_rxn00240_c0" name="nucleoside-triphosphate:AMP phosphotransferase" reversible="true">
<notes>
<html:p>GENE_ASSOCIATION:""</html:p>
<html:p>PROTEIN_ASSOCIATION:""</html:p>
</notes>
<listOfReactants>
<speciesReference species="M_cpd00018_c0" stoichiometry="1"/>
<speciesReference species="M_cpd00067_c0" stoichiometry="1"/>
<speciesReference species="M_cpd00173_c0" stoichiometry="1"/>
</listOfReactants>
<listOfProducts>
<speciesReference species="M_cpd00008_c0" stoichiometry="1"/>
<speciesReference species="M_cpd00354_c0" stoichiometry="1"/>
</listOfProducts>
<kineticLaw>
	<math xmlns="http://www.w3.org/1998/Math/MathML">
		<ci> FLUX_VALUE </ci>
	</math>
	<listOfParameters>
		<parameter id="LOWER_BOUND" value="-1000.0" name="mmol_per_gDW_per_hr"/>
		<parameter id="UPPER_BOUND" value="1000.0" name="mmol_per_gDW_per_hr"/>
		<parameter id="OBJECTIVE_COEFFICIENT" value="0"/>
		<parameter id="FLUX_VALUE" value="0.0" name="mmol_per_gDW_per_hr"/>
	</listOfParameters>
</kineticLaw>
</reaction>
<reaction id="R_rxn00242_c0" name="guanosine-3',5'-bis(diphosphate) 3'-diphosphohydrolase_c0" reversible="false">
<notes>
<html:p>GENE_ASSOCIATION:"(fig|1030842.4.peg.456 or fig|1030842.4.peg.512)"</html:p>
<html:p>PROTEIN_ASSOCIATION:"(fig|1030842.4.peg.456 or fig|1030842.4.peg.512)"</html:p>
</notes>
<listOfReactants>
<speciesReference species="M_cpd00001_c0" stoichiometry="1"/>
<speciesReference species="M_cpd00905_c0" stoichiometry="1"/>
</listOfReactants>
<listOfProducts>
<speciesReference species="M_cpd00012_c0" stoichiometry="1"/>
<speciesReference species="M_cpd00031_c0" stoichiometry="1"/>
</listOfProducts>
<kineticLaw>
	<math xmlns="http://www.w3.org/1998/Math/MathML">
		<ci> FLUX_VALUE </ci>
	</math>
	<listOfParameters>
		<parameter id="LOWER_BOUND" value="0.0" name="mmol_per_gDW_per_hr"/>
		<parameter id="UPPER_BOUND" value="1000.0" name="mmol_per_gDW_per_hr"/>
		<parameter id="OBJECTIVE_COEFFICIENT" value="0"/>
		<parameter id="FLUX_VALUE" value="0.0" name="mmol_per_gDW_per_hr"/>
	</listOfParameters>
</kineticLaw>
</reaction>
<reaction id="R_rxn00256_c0" name="acetyl-CoA:oxaloacetate C-acetyltransferase (thioester-hydrolysing)_c0" reversible="false">
<notes>
<html:p>GENE_ASSOCIATION:"((fig|1030842.4.peg.2361 or fig|1030842.4.peg.2069) or fig|1030842.4.peg.2034)"</html:p>
<html:p>PROTEIN_ASSOCIATION:"((fig|1030842.4.peg.2361 or fig|1030842.4.peg.2069) or fig|1030842.4.peg.2034)"</html:p>
</notes>
<listOfReactants>
<speciesReference species="M_cpd00001_c0" stoichiometry="1"/>
<speciesReference species="M_cpd00022_c0" stoichiometry="1"/>
<speciesReference species="M_cpd00032_c0" stoichiometry="1"/>
</listOfReactants>
<listOfProducts>
<speciesReference species="M_cpd00010_c0" stoichiometry="1"/>
<speciesReference species="M_cpd00067_c0" stoichiometry="1"/>
<speciesReference species="M_cpd00137_c0" stoichiometry="1"/>
</listOfProducts>
<kineticLaw>
	<math xmlns="http://www.w3.org/1998/Math/MathML">
		<ci> FLUX_VALUE </ci>
	</math>
	<listOfParameters>
		<parameter id="LOWER_BOUND" value="0.0" name="mmol_per_gDW_per_hr"/>
		<parameter id="UPPER_BOUND" value="1000.0" name="mmol_per_gDW_per_hr"/>
		<parameter id="OBJECTIVE_COEFFICIENT" value="0"/>
		<parameter id="FLUX_VALUE" value="0.0" name="mmol_per_gDW_per_hr"/>
	</listOfParameters>
</kineticLaw>
</reaction>
<reaction id="R_rxn00258_c0" name="Malonyl-CoA:pyruvate carboxytransferase_c0" reversible="true">
<notes>
<html:p>GENE_ASSOCIATION:"fig|1030842.4.peg.744"</html:p>
<html:p>PROTEIN_ASSOCIATION:"fig|1030842.4.peg.744"</html:p>
</notes>
<listOfReactants>
<speciesReference species="M_cpd00020_c0" stoichiometry="1"/>
<speciesReference species="M_cpd00070_c0" stoichiometry="1"/>
</listOfReactants>
<listOfProducts>
<speciesReference species="M_cpd00022_c0" stoichiometry="1"/>
<speciesReference species="M_cpd00032_c0" stoichiometry="1"/>
</listOfProducts>
<kineticLaw>
	<math xmlns="http://www.w3.org/1998/Math/MathML">
		<ci> FLUX_VALUE </ci>
	</math>
	<listOfParameters>
		<parameter id="LOWER_BOUND" value="-1000.0" name="mmol_per_gDW_per_hr"/>
		<parameter id="UPPER_BOUND" value="1000.0" name="mmol_per_gDW_per_hr"/>
		<parameter id="OBJECTIVE_COEFFICIENT" value="0"/>
		<parameter id="FLUX_VALUE" value="0.0" name="mmol_per_gDW_per_hr"/>
	</listOfParameters>
</kineticLaw>
</reaction>
<reaction id="R_rxn00260_c0" name="L-Aspartate:2-oxoglutarate aminotransferase_c0" reversible="true">
<notes>
<html:p>GENE_ASSOCIATION:"(fig|1030842.4.peg.3012 or fig|1030842.4.peg.1063 or fig|1030842.4.peg.596)"</html:p>
<html:p>PROTEIN_ASSOCIATION:"(fig|1030842.4.peg.3012 or fig|1030842.4.peg.1063 or fig|1030842.4.peg.596)"</html:p>
</notes>
<listOfReactants>
<speciesReference species="M_cpd00024_c0" stoichiometry="1"/>
<speciesReference species="M_cpd00041_c0" stoichiometry="1"/>
</listOfReactants>
<listOfProducts>
<speciesReference species="M_cpd00023_c0" stoichiometry="1"/>
<speciesReference species="M_cpd00032_c0" stoichiometry="1"/>
</listOfProducts>
<kineticLaw>
	<math xmlns="http://www.w3.org/1998/Math/MathML">
		<ci> FLUX_VALUE </ci>
	</math>
	<listOfParameters>
		<parameter id="LOWER_BOUND" value="-1000.0" name="mmol_per_gDW_per_hr"/>
		<parameter id="UPPER_BOUND" value="1000.0" name="mmol_per_gDW_per_hr"/>
		<parameter id="OBJECTIVE_COEFFICIENT" value="0"/>
		<parameter id="FLUX_VALUE" value="0.0" name="mmol_per_gDW_per_hr"/>
	</listOfParameters>
</kineticLaw>
</reaction>
<reaction id="R_rxn00262_c0" name="L-Aspartic acid:oxygen oxidoreductase (deaminating)_c0" reversible="false">
<notes>
<html:p>GENE_ASSOCIATION:"(fig|1030842.4.peg.780 or fig|1030842.4.peg.1016)"</html:p>
<html:p>PROTEIN_ASSOCIATION:"(fig|1030842.4.peg.780 or fig|1030842.4.peg.1016)"</html:p>
</notes>
<listOfReactants>
<speciesReference species="M_cpd00001_c0" stoichiometry="1"/>
<speciesReference species="M_cpd00007_c0" stoichiometry="1"/>
<speciesReference species="M_cpd00041_c0" stoichiometry="1"/>
</listOfReactants>
<listOfProducts>
<speciesReference species="M_cpd00013_c0" stoichiometry="1"/>
<speciesReference species="M_cpd00025_c0" stoichiometry="1"/>
<speciesReference species="M_cpd00032_c0" stoichiometry="1"/>
</listOfProducts>
<kineticLaw>
	<math xmlns="http://www.w3.org/1998/Math/MathML">
		<ci> FLUX_VALUE </ci>
	</math>
	<listOfParameters>
		<parameter id="LOWER_BOUND" value="0.0" name="mmol_per_gDW_per_hr"/>
		<parameter id="UPPER_BOUND" value="1000.0" name="mmol_per_gDW_per_hr"/>
		<parameter id="OBJECTIVE_COEFFICIENT" value="0"/>
		<parameter id="FLUX_VALUE" value="0.0" name="mmol_per_gDW_per_hr"/>
	</listOfParameters>
</kineticLaw>
</reaction>
<reaction id="R_rxn00278_c0" name="L-Alanine:NAD+ oxidoreductase (deaminating)_c0" reversible="true">
<notes>
<html:p>GENE_ASSOCIATION:"fig|1030842.4.peg.1434"</html:p>
<html:p>PROTEIN_ASSOCIATION:"fig|1030842.4.peg.1434"</html:p>
</notes>
<listOfReactants>
<speciesReference species="M_cpd00001_c0" stoichiometry="1"/>
<speciesReference species="M_cpd00003_c0" stoichiometry="1"/>
<speciesReference species="M_cpd00035_c0" stoichiometry="1"/>
</listOfReactants>
<listOfProducts>
<speciesReference species="M_cpd00004_c0" stoichiometry="1"/>
<speciesReference species="M_cpd00013_c0" stoichiometry="1"/>
<speciesReference species="M_cpd00020_c0" stoichiometry="1"/>
<speciesReference species="M_cpd00067_c0" stoichiometry="1"/>
</listOfProducts>
<kineticLaw>
	<math xmlns="http://www.w3.org/1998/Math/MathML">
		<ci> FLUX_VALUE </ci>
	</math>
	<listOfParameters>
		<parameter id="LOWER_BOUND" value="-1000.0" name="mmol_per_gDW_per_hr"/>
		<parameter id="UPPER_BOUND" value="1000.0" name="mmol_per_gDW_per_hr"/>
		<parameter id="OBJECTIVE_COEFFICIENT" value="0"/>
		<parameter id="FLUX_VALUE" value="0.0" name="mmol_per_gDW_per_hr"/>
	</listOfParameters>
</kineticLaw>
</reaction>
<reaction id="R_rxn00283_c0" name="alanine racemase_c0" reversible="true">
<notes>
<html:p>GENE_ASSOCIATION:"fig|1030842.4.peg.1657"</html:p>
<html:p>PROTEIN_ASSOCIATION:"fig|1030842.4.peg.1657"</html:p>
</notes>
<listOfReactants>
<speciesReference species="M_cpd00035_c0" stoichiometry="1"/>
</listOfReactants>
<listOfProducts>
<speciesReference species="M_cpd00117_c0" stoichiometry="1"/>
</listOfProducts>
<kineticLaw>
	<math xmlns="http://www.w3.org/1998/Math/MathML">
		<ci> FLUX_VALUE </ci>
	</math>
	<listOfParameters>
		<parameter id="LOWER_BOUND" value="-1000.0" name="mmol_per_gDW_per_hr"/>
		<parameter id="UPPER_BOUND" value="1000.0" name="mmol_per_gDW_per_hr"/>
		<parameter id="OBJECTIVE_COEFFICIENT" value="0"/>
		<parameter id="FLUX_VALUE" value="0.0" name="mmol_per_gDW_per_hr"/>
	</listOfParameters>
</kineticLaw>
</reaction>
<reaction id="R_rxn00285_c0" name="Succinate:CoA ligase (ADP-forming)" reversible="true">
<notes>
<html:p>GENE_ASSOCIATION:""</html:p>
<html:p>PROTEIN_ASSOCIATION:""</html:p>
</notes>
<listOfReactants>
<speciesReference species="M_cpd00002_c0" stoichiometry="1"/>
<speciesReference species="M_cpd00010_c0" stoichiometry="1"/>
<speciesReference species="M_cpd00036_c0" stoichiometry="1"/>
</listOfReactants>
<listOfProducts>
<speciesReference species="M_cpd00008_c0" stoichiometry="1"/>
<speciesReference species="M_cpd00009_c0" stoichiometry="1"/>
<speciesReference species="M_cpd00078_c0" stoichiometry="1"/>
</listOfProducts>
<kineticLaw>
	<math xmlns="http://www.w3.org/1998/Math/MathML">
		<ci> FLUX_VALUE </ci>
	</math>
	<listOfParameters>
		<parameter id="LOWER_BOUND" value="-1000.0" name="mmol_per_gDW_per_hr"/>
		<parameter id="UPPER_BOUND" value="1000.0" name="mmol_per_gDW_per_hr"/>
		<parameter id="OBJECTIVE_COEFFICIENT" value="0"/>
		<parameter id="FLUX_VALUE" value="0.0" name="mmol_per_gDW_per_hr"/>
	</listOfParameters>
</kineticLaw>
</reaction>
<reaction id="R_rxn00292_c0" name="UDP-N-acetyl-D-glucosamine 2-epimerase_c0" reversible="false">
<notes>
<html:p>GENE_ASSOCIATION:"fig|1030842.4.peg.1666"</html:p>
<html:p>PROTEIN_ASSOCIATION:"fig|1030842.4.peg.1666"</html:p>
</notes>
<listOfReactants>
<speciesReference species="M_cpd00001_c0" stoichiometry="1"/>
<speciesReference species="M_cpd00037_c0" stoichiometry="1"/>
</listOfReactants>
<listOfProducts>
<speciesReference species="M_cpd00014_c0" stoichiometry="1"/>
<speciesReference species="M_cpd00492_c0" stoichiometry="1"/>
</listOfProducts>
<kineticLaw>
	<math xmlns="http://www.w3.org/1998/Math/MathML">
		<ci> FLUX_VALUE </ci>
	</math>
	<listOfParameters>
		<parameter id="LOWER_BOUND" value="0.0" name="mmol_per_gDW_per_hr"/>
		<parameter id="UPPER_BOUND" value="1000.0" name="mmol_per_gDW_per_hr"/>
		<parameter id="OBJECTIVE_COEFFICIENT" value="0"/>
		<parameter id="FLUX_VALUE" value="0.0" name="mmol_per_gDW_per_hr"/>
	</listOfParameters>
</kineticLaw>
</reaction>
<reaction id="R_rxn00293_c0" name="UTP:N-acetyl-alpha-D-glucosamine-1-phosphate uridylyltransferase_c0" reversible="true">
<notes>
<html:p>GENE_ASSOCIATION:"(((fig|1030842.4.peg.676 or fig|1030842.4.peg.2435) and fig|1030842.4.peg.2435) or fig|1030842.4.peg.797 or fig|1030842.4.peg.3121)"</html:p>
<html:p>PROTEIN_ASSOCIATION:"(((fig|1030842.4.peg.676 or fig|1030842.4.peg.2435) and fig|1030842.4.peg.2435) or fig|1030842.4.peg.797 or fig|1030842.4.peg.3121)"</html:p>
</notes>
<listOfReactants>
<speciesReference species="M_cpd00062_c0" stoichiometry="1"/>
<speciesReference species="M_cpd02611_c0" stoichiometry="1"/>
</listOfReactants>
<listOfProducts>
<speciesReference species="M_cpd00012_c0" stoichiometry="1"/>
<speciesReference species="M_cpd00037_c0" stoichiometry="1"/>
</listOfProducts>
<kineticLaw>
	<math xmlns="http://www.w3.org/1998/Math/MathML">
		<ci> FLUX_VALUE </ci>
	</math>
	<listOfParameters>
		<parameter id="LOWER_BOUND" value="-1000.0" name="mmol_per_gDW_per_hr"/>
		<parameter id="UPPER_BOUND" value="1000.0" name="mmol_per_gDW_per_hr"/>
		<parameter id="OBJECTIVE_COEFFICIENT" value="0"/>
		<parameter id="FLUX_VALUE" value="0.0" name="mmol_per_gDW_per_hr"/>
	</listOfParameters>
</kineticLaw>
</reaction>
<reaction id="R_rxn00295_c0" name="UDP-N-acetyl-D-glucosamine 4-epimerase_c0" reversible="true">
<notes>
<html:p>GENE_ASSOCIATION:"(fig|1030842.4.peg.299 or fig|1030842.4.peg.978)"</html:p>
<html:p>PROTEIN_ASSOCIATION:"(fig|1030842.4.peg.299 or fig|1030842.4.peg.978)"</html:p>
</notes>
<listOfReactants>
<speciesReference species="M_cpd00037_c0" stoichiometry="1"/>
</listOfReactants>
<listOfProducts>
<speciesReference species="M_cpd00175_c0" stoichiometry="1"/>
</listOfProducts>
<kineticLaw>
	<math xmlns="http://www.w3.org/1998/Math/MathML">
		<ci> FLUX_VALUE </ci>
	</math>
	<listOfParameters>
		<parameter id="LOWER_BOUND" value="-1000.0" name="mmol_per_gDW_per_hr"/>
		<parameter id="UPPER_BOUND" value="1000.0" name="mmol_per_gDW_per_hr"/>
		<parameter id="OBJECTIVE_COEFFICIENT" value="0"/>
		<parameter id="FLUX_VALUE" value="0.0" name="mmol_per_gDW_per_hr"/>
	</listOfParameters>
</kineticLaw>
</reaction>
<reaction id="R_rxn00297_c0" name="UDP-N-acetyl-D-glucosamine 2-epimerase_c0" reversible="true">
<notes>
<html:p>GENE_ASSOCIATION:"fig|1030842.4.peg.1666"</html:p>
<html:p>PROTEIN_ASSOCIATION:"fig|1030842.4.peg.1666"</html:p>
</notes>
<listOfReactants>
<speciesReference species="M_cpd00037_c0" stoichiometry="1"/>
</listOfReactants>
<listOfProducts>
<speciesReference species="M_cpd00861_c0" stoichiometry="1"/>
</listOfProducts>
<kineticLaw>
	<math xmlns="http://www.w3.org/1998/Math/MathML">
		<ci> FLUX_VALUE </ci>
	</math>
	<listOfParameters>
		<parameter id="LOWER_BOUND" value="-1000.0" name="mmol_per_gDW_per_hr"/>
		<parameter id="UPPER_BOUND" value="1000.0" name="mmol_per_gDW_per_hr"/>
		<parameter id="OBJECTIVE_COEFFICIENT" value="0"/>
		<parameter id="FLUX_VALUE" value="0.0" name="mmol_per_gDW_per_hr"/>
	</listOfParameters>
</kineticLaw>
</reaction>
<reaction id="R_rxn00300_c0" name="GTP 7,8-8,9-dihydrolase (diphosphate-forming)_c0" reversible="false">
<notes>
<html:p>GENE_ASSOCIATION:"fig|1030842.4.peg.490"</html:p>
<html:p>PROTEIN_ASSOCIATION:"fig|1030842.4.peg.490"</html:p>
</notes>
<listOfReactants>
<speciesReference species="M_cpd00001_c0" stoichiometry="3"/>
<speciesReference species="M_cpd00038_c0" stoichiometry="1"/>
</listOfReactants>
<listOfProducts>
<speciesReference species="M_cpd00012_c0" stoichiometry="1"/>
<speciesReference species="M_cpd00047_c0" stoichiometry="1"/>
<speciesReference species="M_cpd00067_c0" stoichiometry="3"/>
<speciesReference species="M_cpd00957_c0" stoichiometry="1"/>
</listOfProducts>
<kineticLaw>
	<math xmlns="http://www.w3.org/1998/Math/MathML">
		<ci> FLUX_VALUE </ci>
	</math>
	<listOfParameters>
		<parameter id="LOWER_BOUND" value="0.0" name="mmol_per_gDW_per_hr"/>
		<parameter id="UPPER_BOUND" value="1000.0" name="mmol_per_gDW_per_hr"/>
		<parameter id="OBJECTIVE_COEFFICIENT" value="0"/>
		<parameter id="FLUX_VALUE" value="0.0" name="mmol_per_gDW_per_hr"/>
	</listOfParameters>
</kineticLaw>
</reaction>
<reaction id="R_rxn00303_c0" name="ATP:GTP 3'-diphosphotransferase_c0" reversible="true">
<notes>
<html:p>GENE_ASSOCIATION:"((fig|1030842.4.peg.512 or fig|1030842.4.peg.456) or fig|1030842.4.peg.391)"</html:p>
<html:p>PROTEIN_ASSOCIATION:"((fig|1030842.4.peg.512 or fig|1030842.4.peg.456) or fig|1030842.4.peg.391)"</html:p>
</notes>
<listOfReactants>
<speciesReference species="M_cpd00002_c0" stoichiometry="1"/>
<speciesReference species="M_cpd00038_c0" stoichiometry="1"/>
</listOfReactants>
<listOfProducts>
<speciesReference species="M_cpd00018_c0" stoichiometry="1"/>
<speciesReference species="M_cpd00067_c0" stoichiometry="2"/>
<speciesReference species="M_cpd02740_c0" stoichiometry="1"/>
</listOfProducts>
<kineticLaw>
	<math xmlns="http://www.w3.org/1998/Math/MathML">
		<ci> FLUX_VALUE </ci>
	</math>
	<listOfParameters>
		<parameter id="LOWER_BOUND" value="-1000.0" name="mmol_per_gDW_per_hr"/>
		<parameter id="UPPER_BOUND" value="1000.0" name="mmol_per_gDW_per_hr"/>
		<parameter id="OBJECTIVE_COEFFICIENT" value="0"/>
		<parameter id="FLUX_VALUE" value="0.0" name="mmol_per_gDW_per_hr"/>
	</listOfParameters>
</kineticLaw>
</reaction>
<reaction id="R_rxn00305_c0" name="GTP:oxaloacetate carboxy-lyase (adding GTP;phosphoenolpyruvate-forming)_c0" reversible="false">
<notes>
<html:p>GENE_ASSOCIATION:"fig|1030842.4.peg.3000"</html:p>
<html:p>PROTEIN_ASSOCIATION:"fig|1030842.4.peg.3000"</html:p>
</notes>
<listOfReactants>
<speciesReference species="M_cpd00032_c0" stoichiometry="1"/>
<speciesReference species="M_cpd00038_c0" stoichiometry="1"/>
</listOfReactants>
<listOfProducts>
<speciesReference species="M_cpd00011_c0" stoichiometry="1"/>
<speciesReference species="M_cpd00031_c0" stoichiometry="1"/>
<speciesReference species="M_cpd00061_c0" stoichiometry="1"/>
</listOfProducts>
<kineticLaw>
	<math xmlns="http://www.w3.org/1998/Math/MathML">
		<ci> FLUX_VALUE </ci>
	</math>
	<listOfParameters>
		<parameter id="LOWER_BOUND" value="0.0" name="mmol_per_gDW_per_hr"/>
		<parameter id="UPPER_BOUND" value="1000.0" name="mmol_per_gDW_per_hr"/>
		<parameter id="OBJECTIVE_COEFFICIENT" value="0"/>
		<parameter id="FLUX_VALUE" value="0.0" name="mmol_per_gDW_per_hr"/>
	</listOfParameters>
</kineticLaw>
</reaction>
<reaction id="R_rxn00313_c0" name="meso-2,6-diaminoheptanedioate carboxy-lyase (L-lysine-forming)_c0" reversible="false">
<notes>
<html:p>GENE_ASSOCIATION:"(fig|1030842.4.peg.1782 or fig|1030842.4.peg.725)"</html:p>
<html:p>PROTEIN_ASSOCIATION:"(fig|1030842.4.peg.1782 or fig|1030842.4.peg.725)"</html:p>
</notes>
<listOfReactants>
<speciesReference species="M_cpd00067_c0" stoichiometry="1"/>
<speciesReference species="M_cpd00516_c0" stoichiometry="1"/>
</listOfReactants>
<listOfProducts>
<speciesReference species="M_cpd00011_c0" stoichiometry="1"/>
<speciesReference species="M_cpd00039_c0" stoichiometry="1"/>
</listOfProducts>
<kineticLaw>
	<math xmlns="http://www.w3.org/1998/Math/MathML">
		<ci> FLUX_VALUE </ci>
	</math>
	<listOfParameters>
		<parameter id="LOWER_BOUND" value="0.0" name="mmol_per_gDW_per_hr"/>
		<parameter id="UPPER_BOUND" value="1000.0" name="mmol_per_gDW_per_hr"/>
		<parameter id="OBJECTIVE_COEFFICIENT" value="0"/>
		<parameter id="FLUX_VALUE" value="0.0" name="mmol_per_gDW_per_hr"/>
	</listOfParameters>
</kineticLaw>
</reaction>
<reaction id="R_rxn00314_c0" name="N2-(D-1-carboxylethyl)-L-lysine:NADP+ oxidoreductase (L-lysine-forming)_c0" reversible="true">
<notes>
<html:p>GENE_ASSOCIATION:"fig|1030842.4.peg.872"</html:p>
<html:p>PROTEIN_ASSOCIATION:"fig|1030842.4.peg.872"</html:p>
</notes>
<listOfReactants>
<speciesReference species="M_cpd00001_c0" stoichiometry="1"/>
<speciesReference species="M_cpd00006_c0" stoichiometry="1"/>
<speciesReference species="M_cpd02490_c0" stoichiometry="1"/>
</listOfReactants>
<listOfProducts>
<speciesReference species="M_cpd00005_c0" stoichiometry="1"/>
<speciesReference species="M_cpd00020_c0" stoichiometry="1"/>
<speciesReference species="M_cpd00039_c0" stoichiometry="1"/>
<speciesReference species="M_cpd00067_c0" stoichiometry="1"/>
</listOfProducts>
<kineticLaw>
	<math xmlns="http://www.w3.org/1998/Math/MathML">
		<ci> FLUX_VALUE </ci>
	</math>
	<listOfParameters>
		<parameter id="LOWER_BOUND" value="-1000.0" name="mmol_per_gDW_per_hr"/>
		<parameter id="UPPER_BOUND" value="1000.0" name="mmol_per_gDW_per_hr"/>
		<parameter id="OBJECTIVE_COEFFICIENT" value="0"/>
		<parameter id="FLUX_VALUE" value="0.0" name="mmol_per_gDW_per_hr"/>
	</listOfParameters>
</kineticLaw>
</reaction>
<reaction id="R_rxn00322_c0" name="L-lysine carboxy-lyase (cadaverine-forming)_c0" reversible="false">
<notes>
<html:p>GENE_ASSOCIATION:"fig|1030842.4.peg.2970"</html:p>
<html:p>PROTEIN_ASSOCIATION:"fig|1030842.4.peg.2970"</html:p>
</notes>
<listOfReactants>
<speciesReference species="M_cpd00039_c0" stoichiometry="1"/>
<speciesReference species="M_cpd00067_c0" stoichiometry="1"/>
</listOfReactants>
<listOfProducts>
<speciesReference species="M_cpd00011_c0" stoichiometry="1"/>
<speciesReference species="M_cpd01155_c0" stoichiometry="1"/>
</listOfProducts>
<kineticLaw>
	<math xmlns="http://www.w3.org/1998/Math/MathML">
		<ci> FLUX_VALUE </ci>
	</math>
	<listOfParameters>
		<parameter id="LOWER_BOUND" value="0.0" name="mmol_per_gDW_per_hr"/>
		<parameter id="UPPER_BOUND" value="1000.0" name="mmol_per_gDW_per_hr"/>
		<parameter id="OBJECTIVE_COEFFICIENT" value="0"/>
		<parameter id="FLUX_VALUE" value="0.0" name="mmol_per_gDW_per_hr"/>
	</listOfParameters>
</kineticLaw>
</reaction>
<reaction id="R_rxn00337_c0" name="ATP:L-aspartate 4-phosphotransferase_c0" reversible="true">
<notes>
<html:p>GENE_ASSOCIATION:"(fig|1030842.4.peg.1385 or fig|1030842.4.peg.1692)"</html:p>
<html:p>PROTEIN_ASSOCIATION:"(fig|1030842.4.peg.1385 or fig|1030842.4.peg.1692)"</html:p>
</notes>
<listOfReactants>
<speciesReference species="M_cpd00002_c0" stoichiometry="1"/>
<speciesReference species="M_cpd00041_c0" stoichiometry="1"/>
</listOfReactants>
<listOfProducts>
<speciesReference species="M_cpd00008_c0" stoichiometry="1"/>
<speciesReference species="M_cpd01977_c0" stoichiometry="1"/>
</listOfProducts>
<kineticLaw>
	<math xmlns="http://www.w3.org/1998/Math/MathML">
		<ci> FLUX_VALUE </ci>
	</math>
	<listOfParameters>
		<parameter id="LOWER_BOUND" value="-1000.0" name="mmol_per_gDW_per_hr"/>
		<parameter id="UPPER_BOUND" value="1000.0" name="mmol_per_gDW_per_hr"/>
		<parameter id="OBJECTIVE_COEFFICIENT" value="0"/>
		<parameter id="FLUX_VALUE" value="0.0" name="mmol_per_gDW_per_hr"/>
	</listOfParameters>
</kineticLaw>
</reaction>
<reaction id="R_rxn00338_c0" name="L-aspartate:oxygen oxidoreductase_c0" reversible="false">
<notes>
<html:p>GENE_ASSOCIATION:"(fig|1030842.4.peg.780 or fig|1030842.4.peg.1016)"</html:p>
<html:p>PROTEIN_ASSOCIATION:"(fig|1030842.4.peg.780 or fig|1030842.4.peg.1016)"</html:p>
</notes>
<listOfReactants>
<speciesReference species="M_cpd00007_c0" stoichiometry="1"/>
<speciesReference species="M_cpd00041_c0" stoichiometry="1"/>
</listOfReactants>
<listOfProducts>
<speciesReference species="M_cpd00025_c0" stoichiometry="1"/>
<speciesReference species="M_cpd00067_c0" stoichiometry="1"/>
<speciesReference species="M_cpd03470_c0" stoichiometry="1"/>
</listOfProducts>
<kineticLaw>
	<math xmlns="http://www.w3.org/1998/Math/MathML">
		<ci> FLUX_VALUE </ci>
	</math>
	<listOfParameters>
		<parameter id="LOWER_BOUND" value="0.0" name="mmol_per_gDW_per_hr"/>
		<parameter id="UPPER_BOUND" value="1000.0" name="mmol_per_gDW_per_hr"/>
		<parameter id="OBJECTIVE_COEFFICIENT" value="0"/>
		<parameter id="FLUX_VALUE" value="0.0" name="mmol_per_gDW_per_hr"/>
	</listOfParameters>
</kineticLaw>
</reaction>
<reaction id="R_rxn00340_c0" name="L-aspartate:ammonia ligase (AMP-forming)_c0" reversible="false">
<notes>
<html:p>GENE_ASSOCIATION:"fig|1030842.4.peg.1309"</html:p>
<html:p>PROTEIN_ASSOCIATION:"fig|1030842.4.peg.1309"</html:p>
</notes>
<listOfReactants>
<speciesReference species="M_cpd00002_c0" stoichiometry="1"/>
<speciesReference species="M_cpd00013_c0" stoichiometry="1"/>
<speciesReference species="M_cpd00041_c0" stoichiometry="1"/>
</listOfReactants>
<listOfProducts>
<speciesReference species="M_cpd00012_c0" stoichiometry="1"/>
<speciesReference species="M_cpd00018_c0" stoichiometry="1"/>
<speciesReference species="M_cpd00067_c0" stoichiometry="2"/>
<speciesReference species="M_cpd00132_c0" stoichiometry="1"/>
</listOfProducts>
<kineticLaw>
	<math xmlns="http://www.w3.org/1998/Math/MathML">
		<ci> FLUX_VALUE </ci>
	</math>
	<listOfParameters>
		<parameter id="LOWER_BOUND" value="0.0" name="mmol_per_gDW_per_hr"/>
		<parameter id="UPPER_BOUND" value="1000.0" name="mmol_per_gDW_per_hr"/>
		<parameter id="OBJECTIVE_COEFFICIENT" value="0"/>
		<parameter id="FLUX_VALUE" value="0.0" name="mmol_per_gDW_per_hr"/>
	</listOfParameters>
</kineticLaw>
</reaction>
<reaction id="R_rxn00345_c0" name="N-Acetyl-L-aspartate amidohydrolase_c0" reversible="true">
<notes>
<html:p>GENE_ASSOCIATION:"fig|1030842.4.peg.2539"</html:p>
<html:p>PROTEIN_ASSOCIATION:"fig|1030842.4.peg.2539"</html:p>
</notes>
<listOfReactants>
<speciesReference species="M_cpd00001_c0" stoichiometry="1"/>
<speciesReference species="M_cpd00767_c0" stoichiometry="1"/>
</listOfReactants>
<listOfProducts>
<speciesReference species="M_cpd00029_c0" stoichiometry="1"/>
<speciesReference species="M_cpd00041_c0" stoichiometry="1"/>
</listOfProducts>
<kineticLaw>
	<math xmlns="http://www.w3.org/1998/Math/MathML">
		<ci> FLUX_VALUE </ci>
	</math>
	<listOfParameters>
		<parameter id="LOWER_BOUND" value="-1000.0" name="mmol_per_gDW_per_hr"/>
		<parameter id="UPPER_BOUND" value="1000.0" name="mmol_per_gDW_per_hr"/>
		<parameter id="OBJECTIVE_COEFFICIENT" value="0"/>
		<parameter id="FLUX_VALUE" value="0.0" name="mmol_per_gDW_per_hr"/>
	</listOfParameters>
</kineticLaw>
</reaction>
<reaction id="R_rxn00346_c0" name="L-aspartate 1-carboxy-lyase (beta-alanine-forming)_c0" reversible="false">
<notes>
<html:p>GENE_ASSOCIATION:"(fig|1030842.4.peg.3167 or fig|1030842.4.peg.2970)"</html:p>
<html:p>PROTEIN_ASSOCIATION:"(fig|1030842.4.peg.3167 or fig|1030842.4.peg.2970)"</html:p>
</notes>
<listOfReactants>
<speciesReference species="M_cpd00041_c0" stoichiometry="1"/>
<speciesReference species="M_cpd00067_c0" stoichiometry="1"/>
</listOfReactants>
<listOfProducts>
<speciesReference species="M_cpd00011_c0" stoichiometry="1"/>
<speciesReference species="M_cpd00085_c0" stoichiometry="1"/>
</listOfProducts>
<kineticLaw>
	<math xmlns="http://www.w3.org/1998/Math/MathML">
		<ci> FLUX_VALUE </ci>
	</math>
	<listOfParameters>
		<parameter id="LOWER_BOUND" value="0.0" name="mmol_per_gDW_per_hr"/>
		<parameter id="UPPER_BOUND" value="1000.0" name="mmol_per_gDW_per_hr"/>
		<parameter id="OBJECTIVE_COEFFICIENT" value="0"/>
		<parameter id="FLUX_VALUE" value="0.0" name="mmol_per_gDW_per_hr"/>
	</listOfParameters>
</kineticLaw>
</reaction>
<reaction id="R_rxn00358_c0" name="UDP-D-galactopyranose furanomutase_c0" reversible="true">
<notes>
<html:p>GENE_ASSOCIATION:"fig|1030842.4.peg.1621"</html:p>
<html:p>PROTEIN_ASSOCIATION:"fig|1030842.4.peg.1621"</html:p>
</notes>
<listOfReactants>
<speciesReference species="M_cpd00043_c0" stoichiometry="1"/>
</listOfReactants>
<listOfProducts>
<speciesReference species="M_cpd02338_c0" stoichiometry="1"/>
</listOfProducts>
<kineticLaw>
	<math xmlns="http://www.w3.org/1998/Math/MathML">
		<ci> FLUX_VALUE </ci>
	</math>
	<listOfParameters>
		<parameter id="LOWER_BOUND" value="-1000.0" name="mmol_per_gDW_per_hr"/>
		<parameter id="UPPER_BOUND" value="1000.0" name="mmol_per_gDW_per_hr"/>
		<parameter id="OBJECTIVE_COEFFICIENT" value="0"/>
		<parameter id="FLUX_VALUE" value="0.0" name="mmol_per_gDW_per_hr"/>
	</listOfParameters>
</kineticLaw>
</reaction>
<reaction id="R_rxn00364_c0" name="ATP:CMP phosphotransferase_c0" reversible="true">
<notes>
<html:p>GENE_ASSOCIATION:"(fig|1030842.4.peg.2953 or fig|1030842.4.peg.2952 or fig|1030842.4.peg.2895)"</html:p>
<html:p>PROTEIN_ASSOCIATION:"(fig|1030842.4.peg.2953 or fig|1030842.4.peg.2952 or fig|1030842.4.peg.2895)"</html:p>
</notes>
<listOfReactants>
<speciesReference species="M_cpd00002_c0" stoichiometry="1"/>
<speciesReference species="M_cpd00046_c0" stoichiometry="1"/>
<speciesReference species="M_cpd00067_c0" stoichiometry="1"/>
</listOfReactants>
<listOfProducts>
<speciesReference species="M_cpd00008_c0" stoichiometry="1"/>
<speciesReference species="M_cpd00096_c0" stoichiometry="1"/>
</listOfProducts>
<kineticLaw>
	<math xmlns="http://www.w3.org/1998/Math/MathML">
		<ci> FLUX_VALUE </ci>
	</math>
	<listOfParameters>
		<parameter id="LOWER_BOUND" value="-1000.0" name="mmol_per_gDW_per_hr"/>
		<parameter id="UPPER_BOUND" value="1000.0" name="mmol_per_gDW_per_hr"/>
		<parameter id="OBJECTIVE_COEFFICIENT" value="0"/>
		<parameter id="FLUX_VALUE" value="0.0" name="mmol_per_gDW_per_hr"/>
	</listOfParameters>
</kineticLaw>
</reaction>
<reaction id="R_rxn00365_c0" name="ATP:cytidine 5'-phosphotransferase_c0" reversible="true">
<notes>
<html:p>GENE_ASSOCIATION:"fig|1030842.4.peg.1889"</html:p>
<html:p>PROTEIN_ASSOCIATION:"fig|1030842.4.peg.1889"</html:p>
</notes>
<listOfReactants>
<speciesReference species="M_cpd00002_c0" stoichiometry="1"/>
<speciesReference species="M_cpd00367_c0" stoichiometry="1"/>
</listOfReactants>
<listOfProducts>
<speciesReference species="M_cpd00008_c0" stoichiometry="1"/>
<speciesReference species="M_cpd00046_c0" stoichiometry="1"/>
<speciesReference species="M_cpd00067_c0" stoichiometry="1"/>
</listOfProducts>
<kineticLaw>
	<math xmlns="http://www.w3.org/1998/Math/MathML">
		<ci> FLUX_VALUE </ci>
	</math>
	<listOfParameters>
		<parameter id="LOWER_BOUND" value="-1000.0" name="mmol_per_gDW_per_hr"/>
		<parameter id="UPPER_BOUND" value="1000.0" name="mmol_per_gDW_per_hr"/>
		<parameter id="OBJECTIVE_COEFFICIENT" value="0"/>
		<parameter id="FLUX_VALUE" value="0.0" name="mmol_per_gDW_per_hr"/>
	</listOfParameters>
</kineticLaw>
</reaction>
<reaction id="R_rxn00368_c0" name="UTP:cytidine 5'-phosphotransferase_c0" reversible="true">
<notes>
<html:p>GENE_ASSOCIATION:"fig|1030842.4.peg.1889"</html:p>
<html:p>PROTEIN_ASSOCIATION:"fig|1030842.4.peg.1889"</html:p>
</notes>
<listOfReactants>
<speciesReference species="M_cpd00062_c0" stoichiometry="1"/>
<speciesReference species="M_cpd00367_c0" stoichiometry="1"/>
</listOfReactants>
<listOfProducts>
<speciesReference species="M_cpd00014_c0" stoichiometry="1"/>
<speciesReference species="M_cpd00046_c0" stoichiometry="1"/>
<speciesReference species="M_cpd00067_c0" stoichiometry="1"/>
</listOfProducts>
<kineticLaw>
	<math xmlns="http://www.w3.org/1998/Math/MathML">
		<ci> FLUX_VALUE </ci>
	</math>
	<listOfParameters>
		<parameter id="LOWER_BOUND" value="-1000.0" name="mmol_per_gDW_per_hr"/>
		<parameter id="UPPER_BOUND" value="1000.0" name="mmol_per_gDW_per_hr"/>
		<parameter id="OBJECTIVE_COEFFICIENT" value="0"/>
		<parameter id="FLUX_VALUE" value="0.0" name="mmol_per_gDW_per_hr"/>
	</listOfParameters>
</kineticLaw>
</reaction>
<reaction id="R_rxn00369_c0" name="GTP:cytidine 5'-phosphotransferase_c0" reversible="true">
<notes>
<html:p>GENE_ASSOCIATION:"fig|1030842.4.peg.1889"</html:p>
<html:p>PROTEIN_ASSOCIATION:"fig|1030842.4.peg.1889"</html:p>
</notes>
<listOfReactants>
<speciesReference species="M_cpd00038_c0" stoichiometry="1"/>
<speciesReference species="M_cpd00367_c0" stoichiometry="1"/>
</listOfReactants>
<listOfProducts>
<speciesReference species="M_cpd00031_c0" stoichiometry="1"/>
<speciesReference species="M_cpd00046_c0" stoichiometry="1"/>
<speciesReference species="M_cpd00067_c0" stoichiometry="1"/>
</listOfProducts>
<kineticLaw>
	<math xmlns="http://www.w3.org/1998/Math/MathML">
		<ci> FLUX_VALUE </ci>
	</math>
	<listOfParameters>
		<parameter id="LOWER_BOUND" value="-1000.0" name="mmol_per_gDW_per_hr"/>
		<parameter id="UPPER_BOUND" value="1000.0" name="mmol_per_gDW_per_hr"/>
		<parameter id="OBJECTIVE_COEFFICIENT" value="0"/>
		<parameter id="FLUX_VALUE" value="0.0" name="mmol_per_gDW_per_hr"/>
	</listOfParameters>
</kineticLaw>
</reaction>
<reaction id="R_rxn00376_c0" name="N-Formyl-L-aspartate amidohydrolase_c0" reversible="true">
<notes>
<html:p>GENE_ASSOCIATION:"fig|1030842.4.peg.2539"</html:p>
<html:p>PROTEIN_ASSOCIATION:"fig|1030842.4.peg.2539"</html:p>
</notes>
<listOfReactants>
<speciesReference species="M_cpd00001_c0" stoichiometry="1"/>
<speciesReference species="M_cpd00769_c0" stoichiometry="1"/>
</listOfReactants>
<listOfProducts>
<speciesReference species="M_cpd00041_c0" stoichiometry="1"/>
<speciesReference species="M_cpd00047_c0" stoichiometry="1"/>
</listOfProducts>
<kineticLaw>
	<math xmlns="http://www.w3.org/1998/Math/MathML">
		<ci> FLUX_VALUE </ci>
	</math>
	<listOfParameters>
		<parameter id="LOWER_BOUND" value="-1000.0" name="mmol_per_gDW_per_hr"/>
		<parameter id="UPPER_BOUND" value="1000.0" name="mmol_per_gDW_per_hr"/>
		<parameter id="OBJECTIVE_COEFFICIENT" value="0"/>
		<parameter id="FLUX_VALUE" value="0.0" name="mmol_per_gDW_per_hr"/>
	</listOfParameters>
</kineticLaw>
</reaction>
<reaction id="R_rxn00390_c0" name="N-Acyl-L-aspartate amidohydrolase_c0" reversible="true">
<notes>
<html:p>GENE_ASSOCIATION:"fig|1030842.4.peg.2539"</html:p>
<html:p>PROTEIN_ASSOCIATION:"fig|1030842.4.peg.2539"</html:p>
</notes>
<listOfReactants>
<speciesReference species="M_cpd00001_c0" stoichiometry="1"/>
<speciesReference species="M_cpd01759_c0" stoichiometry="1"/>
</listOfReactants>
<listOfProducts>
<speciesReference species="M_cpd00041_c0" stoichiometry="1"/>
<speciesReference species="M_cpd00049_c0" stoichiometry="1"/>
</listOfProducts>
<kineticLaw>
	<math xmlns="http://www.w3.org/1998/Math/MathML">
		<ci> FLUX_VALUE </ci>
	</math>
	<listOfParameters>
		<parameter id="LOWER_BOUND" value="-1000.0" name="mmol_per_gDW_per_hr"/>
		<parameter id="UPPER_BOUND" value="1000.0" name="mmol_per_gDW_per_hr"/>
		<parameter id="OBJECTIVE_COEFFICIENT" value="0"/>
		<parameter id="FLUX_VALUE" value="0.0" name="mmol_per_gDW_per_hr"/>
	</listOfParameters>
</kineticLaw>
</reaction>
<reaction id="R_rxn00392_c0" name="ATP:riboflavin 5'-phosphotransferase_c0" reversible="true">
<notes>
<html:p>GENE_ASSOCIATION:"(fig|1030842.4.peg.2467 and fig|1030842.4.peg.2467)"</html:p>
<html:p>PROTEIN_ASSOCIATION:"(fig|1030842.4.peg.2467 and fig|1030842.4.peg.2467)"</html:p>
</notes>
<listOfReactants>
<speciesReference species="M_cpd00002_c0" stoichiometry="1"/>
<speciesReference species="M_cpd00220_c0" stoichiometry="1"/>
</listOfReactants>
<listOfProducts>
<speciesReference species="M_cpd00008_c0" stoichiometry="1"/>
<speciesReference species="M_cpd00050_c0" stoichiometry="1"/>
<speciesReference species="M_cpd00067_c0" stoichiometry="1"/>
</listOfProducts>
<kineticLaw>
	<math xmlns="http://www.w3.org/1998/Math/MathML">
		<ci> FLUX_VALUE </ci>
	</math>
	<listOfParameters>
		<parameter id="LOWER_BOUND" value="-1000.0" name="mmol_per_gDW_per_hr"/>
		<parameter id="UPPER_BOUND" value="1000.0" name="mmol_per_gDW_per_hr"/>
		<parameter id="OBJECTIVE_COEFFICIENT" value="0"/>
		<parameter id="FLUX_VALUE" value="0.0" name="mmol_per_gDW_per_hr"/>
	</listOfParameters>
</kineticLaw>
</reaction>
<reaction id="R_rxn00405_c0" name="L-arginine carboxy-lyase (agmatine-forming)_c0" reversible="false">
<notes>
<html:p>GENE_ASSOCIATION:"fig|1030842.4.peg.2970"</html:p>
<html:p>PROTEIN_ASSOCIATION:"fig|1030842.4.peg.2970"</html:p>
</notes>
<listOfReactants>
<speciesReference species="M_cpd00051_c0" stoichiometry="1"/>
<speciesReference species="M_cpd00067_c0" stoichiometry="1"/>
</listOfReactants>
<listOfProducts>
<speciesReference species="M_cpd00011_c0" stoichiometry="1"/>
<speciesReference species="M_cpd00152_c0" stoichiometry="1"/>
</listOfProducts>
<kineticLaw>
	<math xmlns="http://www.w3.org/1998/Math/MathML">
		<ci> FLUX_VALUE </ci>
	</math>
	<listOfParameters>
		<parameter id="LOWER_BOUND" value="0.0" name="mmol_per_gDW_per_hr"/>
		<parameter id="UPPER_BOUND" value="1000.0" name="mmol_per_gDW_per_hr"/>
		<parameter id="OBJECTIVE_COEFFICIENT" value="0"/>
		<parameter id="FLUX_VALUE" value="0.0" name="mmol_per_gDW_per_hr"/>
	</listOfParameters>
</kineticLaw>
</reaction>
<reaction id="R_rxn00410_c0" name="UTP:ammonia ligase (ADP-forming)_c0" reversible="true">
<notes>
<html:p>GENE_ASSOCIATION:"(fig|1030842.4.peg.604 or fig|1030842.4.peg.1703)"</html:p>
<html:p>PROTEIN_ASSOCIATION:"(fig|1030842.4.peg.604 or fig|1030842.4.peg.1703)"</html:p>
</notes>
<listOfReactants>
<speciesReference species="M_cpd00002_c0" stoichiometry="1"/>
<speciesReference species="M_cpd00013_c0" stoichiometry="1"/>
<speciesReference species="M_cpd00062_c0" stoichiometry="1"/>
</listOfReactants>
<listOfProducts>
<speciesReference species="M_cpd00008_c0" stoichiometry="1"/>
<speciesReference species="M_cpd00009_c0" stoichiometry="1"/>
<speciesReference species="M_cpd00052_c0" stoichiometry="1"/>
<speciesReference species="M_cpd00067_c0" stoichiometry="2"/>
</listOfProducts>
<kineticLaw>
	<math xmlns="http://www.w3.org/1998/Math/MathML">
		<ci> FLUX_VALUE </ci>
	</math>
	<listOfParameters>
		<parameter id="LOWER_BOUND" value="-1000.0" name="mmol_per_gDW_per_hr"/>
		<parameter id="UPPER_BOUND" value="1000.0" name="mmol_per_gDW_per_hr"/>
		<parameter id="OBJECTIVE_COEFFICIENT" value="0"/>
		<parameter id="FLUX_VALUE" value="0.0" name="mmol_per_gDW_per_hr"/>
	</listOfParameters>
</kineticLaw>
</reaction>
<reaction id="R_rxn00412_c0" name="UTP:L-glutamine amido-ligase (ADP-forming)_c0" reversible="false">
<notes>
<html:p>GENE_ASSOCIATION:"(fig|1030842.4.peg.604 or fig|1030842.4.peg.1703)"</html:p>
<html:p>PROTEIN_ASSOCIATION:"(fig|1030842.4.peg.604 or fig|1030842.4.peg.1703)"</html:p>
</notes>
<listOfReactants>
<speciesReference species="M_cpd00001_c0" stoichiometry="1"/>
<speciesReference species="M_cpd00002_c0" stoichiometry="1"/>
<speciesReference species="M_cpd00053_c0" stoichiometry="1"/>
<speciesReference species="M_cpd00062_c0" stoichiometry="1"/>
</listOfReactants>
<listOfProducts>
<speciesReference species="M_cpd00008_c0" stoichiometry="1"/>
<speciesReference species="M_cpd00009_c0" stoichiometry="1"/>
<speciesReference species="M_cpd00023_c0" stoichiometry="1"/>
<speciesReference species="M_cpd00052_c0" stoichiometry="1"/>
<speciesReference species="M_cpd00067_c0" stoichiometry="2"/>
</listOfProducts>
<kineticLaw>
	<math xmlns="http://www.w3.org/1998/Math/MathML">
		<ci> FLUX_VALUE </ci>
	</math>
	<listOfParameters>
		<parameter id="LOWER_BOUND" value="0.0" name="mmol_per_gDW_per_hr"/>
		<parameter id="UPPER_BOUND" value="1000.0" name="mmol_per_gDW_per_hr"/>
		<parameter id="OBJECTIVE_COEFFICIENT" value="0"/>
		<parameter id="FLUX_VALUE" value="0.0" name="mmol_per_gDW_per_hr"/>
	</listOfParameters>
</kineticLaw>
</reaction>
<reaction id="R_rxn00414_c0" name="hydrogen-carbonate:L-glutamine amido-ligase (ADP-forming, carbamate-phosphorylating)_c0" reversible="false">
<notes>
<html:p>GENE_ASSOCIATION:"((fig|1030842.4.peg.1979 or fig|1030842.4.peg.1356) and fig|1030842.4.peg.1355)"</html:p>
<html:p>PROTEIN_ASSOCIATION:"((fig|1030842.4.peg.1979 or fig|1030842.4.peg.1356) and fig|1030842.4.peg.1355)"</html:p>
</notes>
<listOfReactants>
<speciesReference species="M_cpd00001_c0" stoichiometry="1"/>
<speciesReference species="M_cpd00002_c0" stoichiometry="2"/>
<speciesReference species="M_cpd00053_c0" stoichiometry="1"/>
<speciesReference species="M_cpd00242_c0" stoichiometry="1"/>
</listOfReactants>
<listOfProducts>
<speciesReference species="M_cpd00008_c0" stoichiometry="2"/>
<speciesReference species="M_cpd00009_c0" stoichiometry="1"/>
<speciesReference species="M_cpd00023_c0" stoichiometry="1"/>
<speciesReference species="M_cpd00067_c0" stoichiometry="2"/>
<speciesReference species="M_cpd00146_c0" stoichiometry="1"/>
</listOfProducts>
<kineticLaw>
	<math xmlns="http://www.w3.org/1998/Math/MathML">
		<ci> FLUX_VALUE </ci>
	</math>
	<listOfParameters>
		<parameter id="LOWER_BOUND" value="0.0" name="mmol_per_gDW_per_hr"/>
		<parameter id="UPPER_BOUND" value="1000.0" name="mmol_per_gDW_per_hr"/>
		<parameter id="OBJECTIVE_COEFFICIENT" value="0"/>
		<parameter id="FLUX_VALUE" value="0.0" name="mmol_per_gDW_per_hr"/>
	</listOfParameters>
</kineticLaw>
</reaction>
<reaction id="R_rxn00416_c0" name="L-aspartate:L-glutamine amido-ligase (AMP-forming)_c0" reversible="false">
<notes>
<html:p>GENE_ASSOCIATION:"(fig|1030842.4.peg.3064 or fig|1030842.4.peg.1928 or fig|1030842.4.peg.746 or fig|1030842.4.peg.807)"</html:p>
<html:p>PROTEIN_ASSOCIATION:"(fig|1030842.4.peg.3064 or fig|1030842.4.peg.1928 or fig|1030842.4.peg.746 or fig|1030842.4.peg.807)"</html:p>
</notes>
<listOfReactants>
<speciesReference species="M_cpd00001_c0" stoichiometry="1"/>
<speciesReference species="M_cpd00002_c0" stoichiometry="1"/>
<speciesReference species="M_cpd00041_c0" stoichiometry="1"/>
<speciesReference species="M_cpd00053_c0" stoichiometry="1"/>
</listOfReactants>
<listOfProducts>
<speciesReference species="M_cpd00012_c0" stoichiometry="1"/>
<speciesReference species="M_cpd00018_c0" stoichiometry="1"/>
<speciesReference species="M_cpd00023_c0" stoichiometry="1"/>
<speciesReference species="M_cpd00067_c0" stoichiometry="2"/>
<speciesReference species="M_cpd00132_c0" stoichiometry="1"/>
</listOfProducts>
<kineticLaw>
	<math xmlns="http://www.w3.org/1998/Math/MathML">
		<ci> FLUX_VALUE </ci>
	</math>
	<listOfParameters>
		<parameter id="LOWER_BOUND" value="0.0" name="mmol_per_gDW_per_hr"/>
		<parameter id="UPPER_BOUND" value="1000.0" name="mmol_per_gDW_per_hr"/>
		<parameter id="OBJECTIVE_COEFFICIENT" value="0"/>
		<parameter id="FLUX_VALUE" value="0.0" name="mmol_per_gDW_per_hr"/>
	</listOfParameters>
</kineticLaw>
</reaction>
<reaction id="R_rxn00420_c0" name="O-phospho-L-serine phosphohydrolase_c0" reversible="false">
<notes>
<html:p>GENE_ASSOCIATION:"fig|1030842.4.peg.240"</html:p>
<html:p>PROTEIN_ASSOCIATION:"fig|1030842.4.peg.240"</html:p>
</notes>
<listOfReactants>
<speciesReference species="M_cpd00001_c0" stoichiometry="1"/>
<speciesReference species="M_cpd00738_c0" stoichiometry="1"/>
</listOfReactants>
<listOfProducts>
<speciesReference species="M_cpd00009_c0" stoichiometry="1"/>
<speciesReference species="M_cpd00054_c0" stoichiometry="1"/>
</listOfProducts>
<kineticLaw>
	<math xmlns="http://www.w3.org/1998/Math/MathML">
		<ci> FLUX_VALUE </ci>
	</math>
	<listOfParameters>
		<parameter id="LOWER_BOUND" value="0.0" name="mmol_per_gDW_per_hr"/>
		<parameter id="UPPER_BOUND" value="1000.0" name="mmol_per_gDW_per_hr"/>
		<parameter id="OBJECTIVE_COEFFICIENT" value="0"/>
		<parameter id="FLUX_VALUE" value="0.0" name="mmol_per_gDW_per_hr"/>
	</listOfParameters>
</kineticLaw>
</reaction>
<reaction id="R_rxn00423_c0" name="acetyl-CoA:L-serine O-acetyltransferase_c0" reversible="false">
<notes>
<html:p>GENE_ASSOCIATION:"fig|1030842.4.peg.848"</html:p>
<html:p>PROTEIN_ASSOCIATION:"fig|1030842.4.peg.848"</html:p>
</notes>
<listOfReactants>
<speciesReference species="M_cpd00022_c0" stoichiometry="1"/>
<speciesReference species="M_cpd00054_c0" stoichiometry="1"/>
</listOfReactants>
<listOfProducts>
<speciesReference species="M_cpd00010_c0" stoichiometry="1"/>
<speciesReference species="M_cpd00722_c0" stoichiometry="1"/>
</listOfProducts>
<kineticLaw>
	<math xmlns="http://www.w3.org/1998/Math/MathML">
		<ci> FLUX_VALUE </ci>
	</math>
	<listOfParameters>
		<parameter id="LOWER_BOUND" value="0.0" name="mmol_per_gDW_per_hr"/>
		<parameter id="UPPER_BOUND" value="1000.0" name="mmol_per_gDW_per_hr"/>
		<parameter id="OBJECTIVE_COEFFICIENT" value="0"/>
		<parameter id="FLUX_VALUE" value="0.0" name="mmol_per_gDW_per_hr"/>
	</listOfParameters>
</kineticLaw>
</reaction>
<reaction id="R_rxn00440_c0" name="ATP:thiamine diphosphotransferase_c0" reversible="true">
<notes>
<html:p>GENE_ASSOCIATION:"fig|1030842.4.peg.1121"</html:p>
<html:p>PROTEIN_ASSOCIATION:"fig|1030842.4.peg.1121"</html:p>
</notes>
<listOfReactants>
<speciesReference species="M_cpd00002_c0" stoichiometry="1"/>
<speciesReference species="M_cpd00305_c0" stoichiometry="1"/>
</listOfReactants>
<listOfProducts>
<speciesReference species="M_cpd00018_c0" stoichiometry="1"/>
<speciesReference species="M_cpd00056_c0" stoichiometry="1"/>
<speciesReference species="M_cpd00067_c0" stoichiometry="1"/>
</listOfProducts>
<kineticLaw>
	<math xmlns="http://www.w3.org/1998/Math/MathML">
		<ci> FLUX_VALUE </ci>
	</math>
	<listOfParameters>
		<parameter id="LOWER_BOUND" value="-1000.0" name="mmol_per_gDW_per_hr"/>
		<parameter id="UPPER_BOUND" value="1000.0" name="mmol_per_gDW_per_hr"/>
		<parameter id="OBJECTIVE_COEFFICIENT" value="0"/>
		<parameter id="FLUX_VALUE" value="0.0" name="mmol_per_gDW_per_hr"/>
	</listOfParameters>
</kineticLaw>
</reaction>
<reaction id="R_rxn00445_c0" name="L-Galactono-1,4-lactone:oxygen 3-oxidoreductase_c0" reversible="true">
<notes>
<html:p>GENE_ASSOCIATION:"fig|1030842.4.peg.254"</html:p>
<html:p>PROTEIN_ASSOCIATION:"fig|1030842.4.peg.254"</html:p>
</notes>
<listOfReactants>
<speciesReference species="M_cpd00007_c0" stoichiometry="1"/>
<speciesReference species="M_cpd00820_c0" stoichiometry="1"/>
</listOfReactants>
<listOfProducts>
<speciesReference species="M_cpd00025_c0" stoichiometry="1"/>
<speciesReference species="M_cpd00059_c0" stoichiometry="1"/>
<speciesReference species="M_cpd00067_c0" stoichiometry="1"/>
</listOfProducts>
<kineticLaw>
	<math xmlns="http://www.w3.org/1998/Math/MathML">
		<ci> FLUX_VALUE </ci>
	</math>
	<listOfParameters>
		<parameter id="LOWER_BOUND" value="-1000.0" name="mmol_per_gDW_per_hr"/>
		<parameter id="UPPER_BOUND" value="1000.0" name="mmol_per_gDW_per_hr"/>
		<parameter id="OBJECTIVE_COEFFICIENT" value="0"/>
		<parameter id="FLUX_VALUE" value="0.0" name="mmol_per_gDW_per_hr"/>
	</listOfParameters>
</kineticLaw>
</reaction>
<reaction id="R_rxn00461_c0" name="Phosphoenolpyruvate:UDP-N-acetyl-D-glucosamine 1-carboxyvinyl-transferase_c0" reversible="true">
<notes>
<html:p>GENE_ASSOCIATION:"(fig|1030842.4.peg.1959 or fig|1030842.4.peg.355)"</html:p>
<html:p>PROTEIN_ASSOCIATION:"(fig|1030842.4.peg.1959 or fig|1030842.4.peg.355)"</html:p>
</notes>
<listOfReactants>
<speciesReference species="M_cpd00037_c0" stoichiometry="1"/>
<speciesReference species="M_cpd00061_c0" stoichiometry="1"/>
</listOfReactants>
<listOfProducts>
<speciesReference species="M_cpd00009_c0" stoichiometry="1"/>
<speciesReference species="M_cpd02820_c0" stoichiometry="1"/>
</listOfProducts>
<kineticLaw>
	<math xmlns="http://www.w3.org/1998/Math/MathML">
		<ci> FLUX_VALUE </ci>
	</math>
	<listOfParameters>
		<parameter id="LOWER_BOUND" value="-1000.0" name="mmol_per_gDW_per_hr"/>
		<parameter id="UPPER_BOUND" value="1000.0" name="mmol_per_gDW_per_hr"/>
		<parameter id="OBJECTIVE_COEFFICIENT" value="0"/>
		<parameter id="FLUX_VALUE" value="0.0" name="mmol_per_gDW_per_hr"/>
	</listOfParameters>
</kineticLaw>
</reaction>
<reaction id="R_rxn00470_c0" name="L-ornithine carboxy-lyase (putrescine-forming)_c0" reversible="false">
<notes>
<html:p>GENE_ASSOCIATION:"(fig|1030842.4.peg.1782 or fig|1030842.4.peg.725)"</html:p>
<html:p>PROTEIN_ASSOCIATION:"(fig|1030842.4.peg.1782 or fig|1030842.4.peg.725)"</html:p>
</notes>
<listOfReactants>
<speciesReference species="M_cpd00064_c0" stoichiometry="1"/>
<speciesReference species="M_cpd00067_c0" stoichiometry="1"/>
</listOfReactants>
<listOfProducts>
<speciesReference species="M_cpd00011_c0" stoichiometry="1"/>
<speciesReference species="M_cpd00118_c0" stoichiometry="1"/>
</listOfProducts>
<kineticLaw>
	<math xmlns="http://www.w3.org/1998/Math/MathML">
		<ci> FLUX_VALUE </ci>
	</math>
	<listOfParameters>
		<parameter id="LOWER_BOUND" value="0.0" name="mmol_per_gDW_per_hr"/>
		<parameter id="UPPER_BOUND" value="1000.0" name="mmol_per_gDW_per_hr"/>
		<parameter id="OBJECTIVE_COEFFICIENT" value="0"/>
		<parameter id="FLUX_VALUE" value="0.0" name="mmol_per_gDW_per_hr"/>
	</listOfParameters>
</kineticLaw>
</reaction>
<reaction id="R_rxn00474_c0" name="L-serine hydro-lyase (adding indole; L-tryptophan-forming)_c0" reversible="false">
<notes>
<html:p>GENE_ASSOCIATION:"(fig|1030842.4.peg.1381 and Unknown)"</html:p>
<html:p>PROTEIN_ASSOCIATION:"(fig|1030842.4.peg.1381 and Unknown)"</html:p>
</notes>
<listOfReactants>
<speciesReference species="M_cpd00054_c0" stoichiometry="1"/>
<speciesReference species="M_cpd00359_c0" stoichiometry="1"/>
</listOfReactants>
<listOfProducts>
<speciesReference species="M_cpd00001_c0" stoichiometry="1"/>
<speciesReference species="M_cpd00065_c0" stoichiometry="1"/>
</listOfProducts>
<kineticLaw>
	<math xmlns="http://www.w3.org/1998/Math/MathML">
		<ci> FLUX_VALUE </ci>
	</math>
	<listOfParameters>
		<parameter id="LOWER_BOUND" value="0.0" name="mmol_per_gDW_per_hr"/>
		<parameter id="UPPER_BOUND" value="1000.0" name="mmol_per_gDW_per_hr"/>
		<parameter id="OBJECTIVE_COEFFICIENT" value="0"/>
		<parameter id="FLUX_VALUE" value="0.0" name="mmol_per_gDW_per_hr"/>
	</listOfParameters>
</kineticLaw>
</reaction>
<reaction id="R_rxn00493_c0" name="L-Phenylalanine:2-oxoglutarate aminotransferase_c0" reversible="true">
<notes>
<html:p>GENE_ASSOCIATION:"(Unknown and fig|1030842.4.peg.663)"</html:p>
<html:p>PROTEIN_ASSOCIATION:"(Unknown and fig|1030842.4.peg.663)"</html:p>
</notes>
<listOfReactants>
<speciesReference species="M_cpd00024_c0" stoichiometry="1"/>
<speciesReference species="M_cpd00066_c0" stoichiometry="1"/>
</listOfReactants>
<listOfProducts>
<speciesReference species="M_cpd00023_c0" stoichiometry="1"/>
<speciesReference species="M_cpd00143_c0" stoichiometry="1"/>
</listOfProducts>
<kineticLaw>
	<math xmlns="http://www.w3.org/1998/Math/MathML">
		<ci> FLUX_VALUE </ci>
	</math>
	<listOfParameters>
		<parameter id="LOWER_BOUND" value="-1000.0" name="mmol_per_gDW_per_hr"/>
		<parameter id="UPPER_BOUND" value="1000.0" name="mmol_per_gDW_per_hr"/>
		<parameter id="OBJECTIVE_COEFFICIENT" value="0"/>
		<parameter id="FLUX_VALUE" value="0.0" name="mmol_per_gDW_per_hr"/>
	</listOfParameters>
</kineticLaw>
</reaction>
<reaction id="R_rxn00499_c0" name="(S)-Lactate:NAD+ oxidoreductase_c0" reversible="true">
<notes>
<html:p>GENE_ASSOCIATION:"(fig|1030842.4.peg.1704 or fig|1030842.4.peg.1704)"</html:p>
<html:p>PROTEIN_ASSOCIATION:"(fig|1030842.4.peg.1704 or fig|1030842.4.peg.1704)"</html:p>
</notes>
<listOfReactants>
<speciesReference species="M_cpd00003_c0" stoichiometry="1"/>
<speciesReference species="M_cpd00159_c0" stoichiometry="1"/>
</listOfReactants>
<listOfProducts>
<speciesReference species="M_cpd00004_c0" stoichiometry="1"/>
<speciesReference species="M_cpd00020_c0" stoichiometry="1"/>
<speciesReference species="M_cpd00067_c0" stoichiometry="1"/>
</listOfProducts>
<kineticLaw>
	<math xmlns="http://www.w3.org/1998/Math/MathML">
		<ci> FLUX_VALUE </ci>
	</math>
	<listOfParameters>
		<parameter id="LOWER_BOUND" value="-1000.0" name="mmol_per_gDW_per_hr"/>
		<parameter id="UPPER_BOUND" value="1000.0" name="mmol_per_gDW_per_hr"/>
		<parameter id="OBJECTIVE_COEFFICIENT" value="0"/>
		<parameter id="FLUX_VALUE" value="0.0" name="mmol_per_gDW_per_hr"/>
	</listOfParameters>
</kineticLaw>
</reaction>
<reaction id="R_rxn00500_c0" name="(R)-Lactate:NAD+ oxidoreductase_c0" reversible="true">
<notes>
<html:p>GENE_ASSOCIATION:"(fig|1030842.4.peg.2999 or fig|1030842.4.peg.2999)"</html:p>
<html:p>PROTEIN_ASSOCIATION:"(fig|1030842.4.peg.2999 or fig|1030842.4.peg.2999)"</html:p>
</notes>
<listOfReactants>
<speciesReference species="M_cpd00003_c0" stoichiometry="1"/>
<speciesReference species="M_cpd00221_c0" stoichiometry="1"/>
</listOfReactants>
<listOfProducts>
<speciesReference species="M_cpd00004_c0" stoichiometry="1"/>
<speciesReference species="M_cpd00020_c0" stoichiometry="1"/>
<speciesReference species="M_cpd00067_c0" stoichiometry="1"/>
</listOfProducts>
<kineticLaw>
	<math xmlns="http://www.w3.org/1998/Math/MathML">
		<ci> FLUX_VALUE </ci>
	</math>
	<listOfParameters>
		<parameter id="LOWER_BOUND" value="-1000.0" name="mmol_per_gDW_per_hr"/>
		<parameter id="UPPER_BOUND" value="1000.0" name="mmol_per_gDW_per_hr"/>
		<parameter id="OBJECTIVE_COEFFICIENT" value="0"/>
		<parameter id="FLUX_VALUE" value="0.0" name="mmol_per_gDW_per_hr"/>
	</listOfParameters>
</kineticLaw>
</reaction>
<reaction id="R_rxn00501_c0" name="3-Oxopropanoate:NAD+ oxidoreductase (decarboxylating, CoA-acetylating)" reversible="false">
<notes>
<html:p>GENE_ASSOCIATION:""</html:p>
<html:p>PROTEIN_ASSOCIATION:""</html:p>
</notes>
<listOfReactants>
<speciesReference species="M_cpd00003_c0" stoichiometry="1"/>
<speciesReference species="M_cpd00010_c0" stoichiometry="1"/>
<speciesReference species="M_cpd00191_c0" stoichiometry="1"/>
</listOfReactants>
<listOfProducts>
<speciesReference species="M_cpd00004_c0" stoichiometry="1"/>
<speciesReference species="M_cpd00011_c0" stoichiometry="1"/>
<speciesReference species="M_cpd00022_c0" stoichiometry="1"/>
</listOfProducts>
<kineticLaw>
	<math xmlns="http://www.w3.org/1998/Math/MathML">
		<ci> FLUX_VALUE </ci>
	</math>
	<listOfParameters>
		<parameter id="LOWER_BOUND" value="0.0" name="mmol_per_gDW_per_hr"/>
		<parameter id="UPPER_BOUND" value="1000.0" name="mmol_per_gDW_per_hr"/>
		<parameter id="OBJECTIVE_COEFFICIENT" value="0"/>
		<parameter id="FLUX_VALUE" value="0.0" name="mmol_per_gDW_per_hr"/>
	</listOfParameters>
</kineticLaw>
</reaction>
<reaction id="R_rxn00519_c0" name="ITP:oxaloacetate carboxy-lyase (adding ITP; phosphoenolpyruvate-forming)_c0" reversible="true">
<notes>
<html:p>GENE_ASSOCIATION:"fig|1030842.4.peg.3000"</html:p>
<html:p>PROTEIN_ASSOCIATION:"fig|1030842.4.peg.3000"</html:p>
</notes>
<listOfReactants>
<speciesReference species="M_cpd00032_c0" stoichiometry="1"/>
<speciesReference species="M_cpd00068_c0" stoichiometry="1"/>
</listOfReactants>
<listOfProducts>
<speciesReference species="M_cpd00011_c0" stoichiometry="1"/>
<speciesReference species="M_cpd00061_c0" stoichiometry="1"/>
<speciesReference species="M_cpd00090_c0" stoichiometry="1"/>
</listOfProducts>
<kineticLaw>
	<math xmlns="http://www.w3.org/1998/Math/MathML">
		<ci> FLUX_VALUE </ci>
	</math>
	<listOfParameters>
		<parameter id="LOWER_BOUND" value="-1000.0" name="mmol_per_gDW_per_hr"/>
		<parameter id="UPPER_BOUND" value="1000.0" name="mmol_per_gDW_per_hr"/>
		<parameter id="OBJECTIVE_COEFFICIENT" value="0"/>
		<parameter id="FLUX_VALUE" value="0.0" name="mmol_per_gDW_per_hr"/>
	</listOfParameters>
</kineticLaw>
</reaction>
<reaction id="R_rxn00527_c0" name="L-tyrosine:2-oxoglutarate aminotransferase_c0" reversible="true">
<notes>
<html:p>GENE_ASSOCIATION:"((fig|1030842.4.peg.596 or fig|1030842.4.peg.1063 or fig|1030842.4.peg.3012) or (Unknown and fig|1030842.4.peg.663))"</html:p>
<html:p>PROTEIN_ASSOCIATION:"((fig|1030842.4.peg.596 or fig|1030842.4.peg.1063 or fig|1030842.4.peg.3012) or (Unknown and fig|1030842.4.peg.663))"</html:p>
</notes>
<listOfReactants>
<speciesReference species="M_cpd00024_c0" stoichiometry="1"/>
<speciesReference species="M_cpd00069_c0" stoichiometry="1"/>
</listOfReactants>
<listOfProducts>
<speciesReference species="M_cpd00023_c0" stoichiometry="1"/>
<speciesReference species="M_cpd00868_c0" stoichiometry="1"/>
</listOfProducts>
<kineticLaw>
	<math xmlns="http://www.w3.org/1998/Math/MathML">
		<ci> FLUX_VALUE </ci>
	</math>
	<listOfParameters>
		<parameter id="LOWER_BOUND" value="-1000.0" name="mmol_per_gDW_per_hr"/>
		<parameter id="UPPER_BOUND" value="1000.0" name="mmol_per_gDW_per_hr"/>
		<parameter id="OBJECTIVE_COEFFICIENT" value="0"/>
		<parameter id="FLUX_VALUE" value="0.0" name="mmol_per_gDW_per_hr"/>
	</listOfParameters>
</kineticLaw>
</reaction>
<reaction id="R_rxn00532_c0" name="3-oxopropanoate:NADP+ oxidoreductase (CoA-malonylating)_c0" reversible="true">
<notes>
<html:p>GENE_ASSOCIATION:"fig|1030842.4.peg.1294"</html:p>
<html:p>PROTEIN_ASSOCIATION:"fig|1030842.4.peg.1294"</html:p>
</notes>
<listOfReactants>
<speciesReference species="M_cpd00006_c0" stoichiometry="1"/>
<speciesReference species="M_cpd00010_c0" stoichiometry="1"/>
<speciesReference species="M_cpd00191_c0" stoichiometry="1"/>
</listOfReactants>
<listOfProducts>
<speciesReference species="M_cpd00005_c0" stoichiometry="1"/>
<speciesReference species="M_cpd00067_c0" stoichiometry="1"/>
<speciesReference species="M_cpd00070_c0" stoichiometry="1"/>
</listOfProducts>
<kineticLaw>
	<math xmlns="http://www.w3.org/1998/Math/MathML">
		<ci> FLUX_VALUE </ci>
	</math>
	<listOfParameters>
		<parameter id="LOWER_BOUND" value="-1000.0" name="mmol_per_gDW_per_hr"/>
		<parameter id="UPPER_BOUND" value="1000.0" name="mmol_per_gDW_per_hr"/>
		<parameter id="OBJECTIVE_COEFFICIENT" value="0"/>
		<parameter id="FLUX_VALUE" value="0.0" name="mmol_per_gDW_per_hr"/>
	</listOfParameters>
</kineticLaw>
</reaction>
<reaction id="R_rxn00539_c0" name="ethanolamine ammonia-lyase (acetaldehyde-forming)_c0" reversible="false">
<notes>
<html:p>GENE_ASSOCIATION:"fig|1030842.4.peg.2042"</html:p>
<html:p>PROTEIN_ASSOCIATION:"fig|1030842.4.peg.2042"</html:p>
</notes>
<listOfReactants>
<speciesReference species="M_cpd00162_c0" stoichiometry="1"/>
</listOfReactants>
<listOfProducts>
<speciesReference species="M_cpd00013_c0" stoichiometry="1"/>
<speciesReference species="M_cpd00071_c0" stoichiometry="1"/>
</listOfProducts>
<kineticLaw>
	<math xmlns="http://www.w3.org/1998/Math/MathML">
		<ci> FLUX_VALUE </ci>
	</math>
	<listOfParameters>
		<parameter id="LOWER_BOUND" value="0.0" name="mmol_per_gDW_per_hr"/>
		<parameter id="UPPER_BOUND" value="1000.0" name="mmol_per_gDW_per_hr"/>
		<parameter id="OBJECTIVE_COEFFICIENT" value="0"/>
		<parameter id="FLUX_VALUE" value="0.0" name="mmol_per_gDW_per_hr"/>
	</listOfParameters>
</kineticLaw>
</reaction>
<reaction id="R_rxn00540_c0" name="4-hydroxy-2-oxopentanoate pyruvate-lyase (acetaldehyde-forming)_c0" reversible="true">
<notes>
<html:p>GENE_ASSOCIATION:"(fig|1030842.4.peg.550 or fig|1030842.4.peg.550)"</html:p>
<html:p>PROTEIN_ASSOCIATION:"(fig|1030842.4.peg.550 or fig|1030842.4.peg.550)"</html:p>
</notes>
<listOfReactants>
<speciesReference species="M_cpd00020_c0" stoichiometry="1"/>
<speciesReference species="M_cpd00071_c0" stoichiometry="1"/>
</listOfReactants>
<listOfProducts>
<speciesReference species="M_cpd02258_c0" stoichiometry="1"/>
</listOfProducts>
<kineticLaw>
	<math xmlns="http://www.w3.org/1998/Math/MathML">
		<ci> FLUX_VALUE </ci>
	</math>
	<listOfParameters>
		<parameter id="LOWER_BOUND" value="-1000.0" name="mmol_per_gDW_per_hr"/>
		<parameter id="UPPER_BOUND" value="1000.0" name="mmol_per_gDW_per_hr"/>
		<parameter id="OBJECTIVE_COEFFICIENT" value="0"/>
		<parameter id="FLUX_VALUE" value="0.0" name="mmol_per_gDW_per_hr"/>
	</listOfParameters>
</kineticLaw>
</reaction>
<reaction id="R_rxn00542_c0" name="(S)-lactate acetaldehyde-lyase (formate-forming)" reversible="true">
<notes>
<html:p>GENE_ASSOCIATION:""</html:p>
<html:p>PROTEIN_ASSOCIATION:""</html:p>
</notes>
<listOfReactants>
<speciesReference species="M_cpd00159_c0" stoichiometry="1"/>
</listOfReactants>
<listOfProducts>
<speciesReference species="M_cpd00047_c0" stoichiometry="1"/>
<speciesReference species="M_cpd00071_c0" stoichiometry="1"/>
</listOfProducts>
<kineticLaw>
	<math xmlns="http://www.w3.org/1998/Math/MathML">
		<ci> FLUX_VALUE </ci>
	</math>
	<listOfParameters>
		<parameter id="LOWER_BOUND" value="-1000.0" name="mmol_per_gDW_per_hr"/>
		<parameter id="UPPER_BOUND" value="1000.0" name="mmol_per_gDW_per_hr"/>
		<parameter id="OBJECTIVE_COEFFICIENT" value="0"/>
		<parameter id="FLUX_VALUE" value="0.0" name="mmol_per_gDW_per_hr"/>
	</listOfParameters>
</kineticLaw>
</reaction>
<reaction id="R_rxn00545_c0" name="ATP:D-fructose-6-phosphate 1-phosphotransferase_c0" reversible="true">
<notes>
<html:p>GENE_ASSOCIATION:"(fig|1030842.4.peg.720 or fig|1030842.4.peg.524 or fig|1030842.4.peg.105)"</html:p>
<html:p>PROTEIN_ASSOCIATION:"(fig|1030842.4.peg.720 or fig|1030842.4.peg.524 or fig|1030842.4.peg.105)"</html:p>
</notes>
<listOfReactants>
<speciesReference species="M_cpd00002_c0" stoichiometry="1"/>
<speciesReference species="M_cpd00072_c0" stoichiometry="1"/>
</listOfReactants>
<listOfProducts>
<speciesReference species="M_cpd00008_c0" stoichiometry="1"/>
<speciesReference species="M_cpd00067_c0" stoichiometry="1"/>
<speciesReference species="M_cpd00290_c0" stoichiometry="1"/>
</listOfProducts>
<kineticLaw>
	<math xmlns="http://www.w3.org/1998/Math/MathML">
		<ci> FLUX_VALUE </ci>
	</math>
	<listOfParameters>
		<parameter id="LOWER_BOUND" value="-1000.0" name="mmol_per_gDW_per_hr"/>
		<parameter id="UPPER_BOUND" value="1000.0" name="mmol_per_gDW_per_hr"/>
		<parameter id="OBJECTIVE_COEFFICIENT" value="0"/>
		<parameter id="FLUX_VALUE" value="0.0" name="mmol_per_gDW_per_hr"/>
	</listOfParameters>
</kineticLaw>
</reaction>
<reaction id="R_rxn00549_c0" name="D-Fructose-1,6-bisphosphate 1-phosphohydrolase_c0" reversible="false">
<notes>
<html:p>GENE_ASSOCIATION:"fig|1030842.4.peg.1169"</html:p>
<html:p>PROTEIN_ASSOCIATION:"fig|1030842.4.peg.1169"</html:p>
</notes>
<listOfReactants>
<speciesReference species="M_cpd00001_c0" stoichiometry="1"/>
<speciesReference species="M_cpd00290_c0" stoichiometry="1"/>
</listOfReactants>
<listOfProducts>
<speciesReference species="M_cpd00009_c0" stoichiometry="1"/>
<speciesReference species="M_cpd00072_c0" stoichiometry="1"/>
</listOfProducts>
<kineticLaw>
	<math xmlns="http://www.w3.org/1998/Math/MathML">
		<ci> FLUX_VALUE </ci>
	</math>
	<listOfParameters>
		<parameter id="LOWER_BOUND" value="0.0" name="mmol_per_gDW_per_hr"/>
		<parameter id="UPPER_BOUND" value="1000.0" name="mmol_per_gDW_per_hr"/>
		<parameter id="OBJECTIVE_COEFFICIENT" value="0"/>
		<parameter id="FLUX_VALUE" value="0.0" name="mmol_per_gDW_per_hr"/>
	</listOfParameters>
</kineticLaw>
</reaction>
<reaction id="R_rxn00555_c0" name="L-glutamine:D-fructose-6-phosphate isomerase (deaminating)_c0" reversible="true">
<notes>
<html:p>GENE_ASSOCIATION:"fig|1030842.4.peg.699"</html:p>
<html:p>PROTEIN_ASSOCIATION:"fig|1030842.4.peg.699"</html:p>
</notes>
<listOfReactants>
<speciesReference species="M_cpd00053_c0" stoichiometry="1"/>
<speciesReference species="M_cpd00072_c0" stoichiometry="1"/>
</listOfReactants>
<listOfProducts>
<speciesReference species="M_cpd00023_c0" stoichiometry="1"/>
<speciesReference species="M_cpd00288_c0" stoichiometry="1"/>
</listOfProducts>
<kineticLaw>
	<math xmlns="http://www.w3.org/1998/Math/MathML">
		<ci> FLUX_VALUE </ci>
	</math>
	<listOfParameters>
		<parameter id="LOWER_BOUND" value="-1000.0" name="mmol_per_gDW_per_hr"/>
		<parameter id="UPPER_BOUND" value="1000.0" name="mmol_per_gDW_per_hr"/>
		<parameter id="OBJECTIVE_COEFFICIENT" value="0"/>
		<parameter id="FLUX_VALUE" value="0.0" name="mmol_per_gDW_per_hr"/>
	</listOfParameters>
</kineticLaw>
</reaction>
<reaction id="R_rxn00558_c0" name="D-glucose-6-phosphate aldose-ketose-isomerase_c0" reversible="true">
<notes>
<html:p>GENE_ASSOCIATION:"fig|1030842.4.peg.815"</html:p>
<html:p>PROTEIN_ASSOCIATION:"fig|1030842.4.peg.815"</html:p>
</notes>
<listOfReactants>
<speciesReference species="M_cpd00079_c0" stoichiometry="1"/>
</listOfReactants>
<listOfProducts>
<speciesReference species="M_cpd00072_c0" stoichiometry="1"/>
</listOfProducts>
<kineticLaw>
	<math xmlns="http://www.w3.org/1998/Math/MathML">
		<ci> FLUX_VALUE </ci>
	</math>
	<listOfParameters>
		<parameter id="LOWER_BOUND" value="-1000.0" name="mmol_per_gDW_per_hr"/>
		<parameter id="UPPER_BOUND" value="1000.0" name="mmol_per_gDW_per_hr"/>
		<parameter id="OBJECTIVE_COEFFICIENT" value="0"/>
		<parameter id="FLUX_VALUE" value="0.0" name="mmol_per_gDW_per_hr"/>
	</listOfParameters>
</kineticLaw>
</reaction>
<reaction id="R_rxn00559_c0" name="D-mannose-6-phosphate aldose-ketose-isomerase_c0" reversible="true">
<notes>
<html:p>GENE_ASSOCIATION:"fig|1030842.4.peg.2985"</html:p>
<html:p>PROTEIN_ASSOCIATION:"fig|1030842.4.peg.2985"</html:p>
</notes>
<listOfReactants>
<speciesReference species="M_cpd00235_c0" stoichiometry="1"/>
</listOfReactants>
<listOfProducts>
<speciesReference species="M_cpd00072_c0" stoichiometry="1"/>
</listOfProducts>
<kineticLaw>
	<math xmlns="http://www.w3.org/1998/Math/MathML">
		<ci> FLUX_VALUE </ci>
	</math>
	<listOfParameters>
		<parameter id="LOWER_BOUND" value="-1000.0" name="mmol_per_gDW_per_hr"/>
		<parameter id="UPPER_BOUND" value="1000.0" name="mmol_per_gDW_per_hr"/>
		<parameter id="OBJECTIVE_COEFFICIENT" value="0"/>
		<parameter id="FLUX_VALUE" value="0.0" name="mmol_per_gDW_per_hr"/>
	</listOfParameters>
</kineticLaw>
</reaction>
<reaction id="R_rxn00566_c0" name="L-Cysteine hydrogen-sulfide-lyase (deaminating; pyruvate-forming)_c0" reversible="false">
<notes>
<html:p>GENE_ASSOCIATION:"fig|1030842.4.peg.588"</html:p>
<html:p>PROTEIN_ASSOCIATION:"fig|1030842.4.peg.588"</html:p>
</notes>
<listOfReactants>
<speciesReference species="M_cpd00001_c0" stoichiometry="1"/>
<speciesReference species="M_cpd00084_c0" stoichiometry="1"/>
</listOfReactants>
<listOfProducts>
<speciesReference species="M_cpd00013_c0" stoichiometry="1"/>
<speciesReference species="M_cpd00020_c0" stoichiometry="1"/>
<speciesReference species="M_cpd00067_c0" stoichiometry="1"/>
<speciesReference species="M_cpd00239_c0" stoichiometry="1"/>
</listOfProducts>
<kineticLaw>
	<math xmlns="http://www.w3.org/1998/Math/MathML">
		<ci> FLUX_VALUE </ci>
	</math>
	<listOfParameters>
		<parameter id="LOWER_BOUND" value="0.0" name="mmol_per_gDW_per_hr"/>
		<parameter id="UPPER_BOUND" value="1000.0" name="mmol_per_gDW_per_hr"/>
		<parameter id="OBJECTIVE_COEFFICIENT" value="0"/>
		<parameter id="FLUX_VALUE" value="0.0" name="mmol_per_gDW_per_hr"/>
	</listOfParameters>
</kineticLaw>
</reaction>
<reaction id="R_rxn00605_c0" name="UDP-glucose:D-glucose-6-phosphate 1-alpha-D-glucosyltransferase_c0" reversible="false">
<notes>
<html:p>GENE_ASSOCIATION:"Unknown"</html:p>
<html:p>PROTEIN_ASSOCIATION:"Unknown"</html:p>
</notes>
<listOfReactants>
<speciesReference species="M_cpd00014_c0" stoichiometry="1"/>
<speciesReference species="M_cpd00523_c0" stoichiometry="1"/>
</listOfReactants>
<listOfProducts>
<speciesReference species="M_cpd00026_c0" stoichiometry="1"/>
<speciesReference species="M_cpd00079_c0" stoichiometry="1"/>
</listOfProducts>
<kineticLaw>
	<math xmlns="http://www.w3.org/1998/Math/MathML">
		<ci> FLUX_VALUE </ci>
	</math>
	<listOfParameters>
		<parameter id="LOWER_BOUND" value="0.0" name="mmol_per_gDW_per_hr"/>
		<parameter id="UPPER_BOUND" value="1000.0" name="mmol_per_gDW_per_hr"/>
		<parameter id="OBJECTIVE_COEFFICIENT" value="0"/>
		<parameter id="FLUX_VALUE" value="0.0" name="mmol_per_gDW_per_hr"/>
	</listOfParameters>
</kineticLaw>
</reaction>
<reaction id="R_rxn00611_c0" name="sn-Glycerol-3-phosphate:NAD+ 2-oxidoreductase_c0" reversible="true">
<notes>
<html:p>GENE_ASSOCIATION:"(fig|1030842.4.peg.808 or fig|1030842.4.peg.808)"</html:p>
<html:p>PROTEIN_ASSOCIATION:"(fig|1030842.4.peg.808 or fig|1030842.4.peg.808)"</html:p>
</notes>
<listOfReactants>
<speciesReference species="M_cpd00003_c0" stoichiometry="1"/>
<speciesReference species="M_cpd00080_c0" stoichiometry="1"/>
</listOfReactants>
<listOfProducts>
<speciesReference species="M_cpd00004_c0" stoichiometry="1"/>
<speciesReference species="M_cpd00067_c0" stoichiometry="1"/>
<speciesReference species="M_cpd00095_c0" stoichiometry="1"/>
</listOfProducts>
<kineticLaw>
	<math xmlns="http://www.w3.org/1998/Math/MathML">
		<ci> FLUX_VALUE </ci>
	</math>
	<listOfParameters>
		<parameter id="LOWER_BOUND" value="-1000.0" name="mmol_per_gDW_per_hr"/>
		<parameter id="UPPER_BOUND" value="1000.0" name="mmol_per_gDW_per_hr"/>
		<parameter id="OBJECTIVE_COEFFICIENT" value="0"/>
		<parameter id="FLUX_VALUE" value="0.0" name="mmol_per_gDW_per_hr"/>
	</listOfParameters>
</kineticLaw>
</reaction>
<reaction id="R_rxn00612_c0" name="sn-Glycerol-3-phosphate:NADP+ 2-oxidoreductase_c0" reversible="true">
<notes>
<html:p>GENE_ASSOCIATION:"(fig|1030842.4.peg.808 or fig|1030842.4.peg.808)"</html:p>
<html:p>PROTEIN_ASSOCIATION:"(fig|1030842.4.peg.808 or fig|1030842.4.peg.808)"</html:p>
</notes>
<listOfReactants>
<speciesReference species="M_cpd00006_c0" stoichiometry="1"/>
<speciesReference species="M_cpd00080_c0" stoichiometry="1"/>
</listOfReactants>
<listOfProducts>
<speciesReference species="M_cpd00005_c0" stoichiometry="1"/>
<speciesReference species="M_cpd00067_c0" stoichiometry="1"/>
<speciesReference species="M_cpd00095_c0" stoichiometry="1"/>
</listOfProducts>
<kineticLaw>
	<math xmlns="http://www.w3.org/1998/Math/MathML">
		<ci> FLUX_VALUE </ci>
	</math>
	<listOfParameters>
		<parameter id="LOWER_BOUND" value="-1000.0" name="mmol_per_gDW_per_hr"/>
		<parameter id="UPPER_BOUND" value="1000.0" name="mmol_per_gDW_per_hr"/>
		<parameter id="OBJECTIVE_COEFFICIENT" value="0"/>
		<parameter id="FLUX_VALUE" value="0.0" name="mmol_per_gDW_per_hr"/>
	</listOfParameters>
</kineticLaw>
</reaction>
<reaction id="R_rxn00621_c0" name="CTP:sn-glycerol-3-phosphate cytidylyltransferase_c0" reversible="true">
<notes>
<html:p>GENE_ASSOCIATION:"(fig|1030842.4.peg.1454 or fig|1030842.4.peg.412)"</html:p>
<html:p>PROTEIN_ASSOCIATION:"(fig|1030842.4.peg.1454 or fig|1030842.4.peg.412)"</html:p>
</notes>
<listOfReactants>
<speciesReference species="M_cpd00052_c0" stoichiometry="1"/>
<speciesReference species="M_cpd00080_c0" stoichiometry="1"/>
</listOfReactants>
<listOfProducts>
<speciesReference species="M_cpd00012_c0" stoichiometry="1"/>
<speciesReference species="M_cpd00402_c0" stoichiometry="1"/>
</listOfProducts>
<kineticLaw>
	<math xmlns="http://www.w3.org/1998/Math/MathML">
		<ci> FLUX_VALUE </ci>
	</math>
	<listOfParameters>
		<parameter id="LOWER_BOUND" value="-1000.0" name="mmol_per_gDW_per_hr"/>
		<parameter id="UPPER_BOUND" value="1000.0" name="mmol_per_gDW_per_hr"/>
		<parameter id="OBJECTIVE_COEFFICIENT" value="0"/>
		<parameter id="FLUX_VALUE" value="0.0" name="mmol_per_gDW_per_hr"/>
	</listOfParameters>
</kineticLaw>
</reaction>
<reaction id="R_rxn00641_c0" name="GTP:alpha-D-mannose-1-phosphate guanylyltransferase_c0" reversible="true">
<notes>
<html:p>GENE_ASSOCIATION:"(fig|1030842.4.peg.2065 or fig|1030842.4.peg.2065)"</html:p>
<html:p>PROTEIN_ASSOCIATION:"(fig|1030842.4.peg.2065 or fig|1030842.4.peg.2065)"</html:p>
</notes>
<listOfReactants>
<speciesReference species="M_cpd00038_c0" stoichiometry="1"/>
<speciesReference species="M_cpd00485_c0" stoichiometry="1"/>
</listOfReactants>
<listOfProducts>
<speciesReference species="M_cpd00012_c0" stoichiometry="1"/>
<speciesReference species="M_cpd00083_c0" stoichiometry="1"/>
</listOfProducts>
<kineticLaw>
	<math xmlns="http://www.w3.org/1998/Math/MathML">
		<ci> FLUX_VALUE </ci>
	</math>
	<listOfParameters>
		<parameter id="LOWER_BOUND" value="-1000.0" name="mmol_per_gDW_per_hr"/>
		<parameter id="UPPER_BOUND" value="1000.0" name="mmol_per_gDW_per_hr"/>
		<parameter id="OBJECTIVE_COEFFICIENT" value="0"/>
		<parameter id="FLUX_VALUE" value="0.0" name="mmol_per_gDW_per_hr"/>
	</listOfParameters>
</kineticLaw>
</reaction>
<reaction id="R_rxn00642_c0" name="GDP-mannose 4,6-hydro-lyase (GDP-4-dehydro-6-deoxy-D-mannose-forming)_c0" reversible="false">
<notes>
<html:p>GENE_ASSOCIATION:"(fig|1030842.4.peg.2063 or fig|1030842.4.peg.2058)"</html:p>
<html:p>PROTEIN_ASSOCIATION:"(fig|1030842.4.peg.2063 or fig|1030842.4.peg.2058)"</html:p>
</notes>
<listOfReactants>
<speciesReference species="M_cpd00083_c0" stoichiometry="1"/>
</listOfReactants>
<listOfProducts>
<speciesReference species="M_cpd00001_c0" stoichiometry="1"/>
<speciesReference species="M_cpd00900_c0" stoichiometry="1"/>
</listOfProducts>
<kineticLaw>
	<math xmlns="http://www.w3.org/1998/Math/MathML">
		<ci> FLUX_VALUE </ci>
	</math>
	<listOfParameters>
		<parameter id="LOWER_BOUND" value="0.0" name="mmol_per_gDW_per_hr"/>
		<parameter id="UPPER_BOUND" value="1000.0" name="mmol_per_gDW_per_hr"/>
		<parameter id="OBJECTIVE_COEFFICIENT" value="0"/>
		<parameter id="FLUX_VALUE" value="0.0" name="mmol_per_gDW_per_hr"/>
	</listOfParameters>
</kineticLaw>
</reaction>
<reaction id="R_rxn00649_c0" name="O3-acetyl-L-serine:hydrogen-sulfide 2-amino-2-carboxyethyltransferase_c0" reversible="false">
<notes>
<html:p>GENE_ASSOCIATION:"(fig|1030842.4.peg.1404 or fig|1030842.4.peg.86 or fig|1030842.4.peg.1068)"</html:p>
<html:p>PROTEIN_ASSOCIATION:"(fig|1030842.4.peg.1404 or fig|1030842.4.peg.86 or fig|1030842.4.peg.1068)"</html:p>
</notes>
<listOfReactants>
<speciesReference species="M_cpd00239_c0" stoichiometry="1"/>
<speciesReference species="M_cpd00722_c0" stoichiometry="1"/>
</listOfReactants>
<listOfProducts>
<speciesReference species="M_cpd00029_c0" stoichiometry="1"/>
<speciesReference species="M_cpd00084_c0" stoichiometry="1"/>
</listOfProducts>
<kineticLaw>
	<math xmlns="http://www.w3.org/1998/Math/MathML">
		<ci> FLUX_VALUE </ci>
	</math>
	<listOfParameters>
		<parameter id="LOWER_BOUND" value="0.0" name="mmol_per_gDW_per_hr"/>
		<parameter id="UPPER_BOUND" value="1000.0" name="mmol_per_gDW_per_hr"/>
		<parameter id="OBJECTIVE_COEFFICIENT" value="0"/>
		<parameter id="FLUX_VALUE" value="0.0" name="mmol_per_gDW_per_hr"/>
	</listOfParameters>
</kineticLaw>
</reaction>
<reaction id="R_rxn00650_c0" name="L-cysteinylglycine dipeptidase_c0" reversible="true">
<notes>
<html:p>GENE_ASSOCIATION:"fig|1030842.4.peg.126"</html:p>
<html:p>PROTEIN_ASSOCIATION:"fig|1030842.4.peg.126"</html:p>
</notes>
<listOfReactants>
<speciesReference species="M_cpd00001_c0" stoichiometry="1"/>
<speciesReference species="M_cpd01017_c0" stoichiometry="1"/>
</listOfReactants>
<listOfProducts>
<speciesReference species="M_cpd00033_c0" stoichiometry="1"/>
<speciesReference species="M_cpd00084_c0" stoichiometry="1"/>
</listOfProducts>
<kineticLaw>
	<math xmlns="http://www.w3.org/1998/Math/MathML">
		<ci> FLUX_VALUE </ci>
	</math>
	<listOfParameters>
		<parameter id="LOWER_BOUND" value="-1000.0" name="mmol_per_gDW_per_hr"/>
		<parameter id="UPPER_BOUND" value="1000.0" name="mmol_per_gDW_per_hr"/>
		<parameter id="OBJECTIVE_COEFFICIENT" value="0"/>
		<parameter id="FLUX_VALUE" value="0.0" name="mmol_per_gDW_per_hr"/>
	</listOfParameters>
</kineticLaw>
</reaction>
<reaction id="R_rxn00655_c0" name="N-(D-1-carboxyethyl)-beta-alanine:NAD+ oxidoreductase (beta-alanine-forming)_c0" reversible="true">
<notes>
<html:p>GENE_ASSOCIATION:"fig|1030842.4.peg.2654"</html:p>
<html:p>PROTEIN_ASSOCIATION:"fig|1030842.4.peg.2654"</html:p>
</notes>
<listOfReactants>
<speciesReference species="M_cpd00001_c0" stoichiometry="1"/>
<speciesReference species="M_cpd00003_c0" stoichiometry="1"/>
<speciesReference species="M_cpd01489_c0" stoichiometry="1"/>
</listOfReactants>
<listOfProducts>
<speciesReference species="M_cpd00004_c0" stoichiometry="1"/>
<speciesReference species="M_cpd00020_c0" stoichiometry="1"/>
<speciesReference species="M_cpd00067_c0" stoichiometry="1"/>
<speciesReference species="M_cpd00085_c0" stoichiometry="1"/>
</listOfProducts>
<kineticLaw>
	<math xmlns="http://www.w3.org/1998/Math/MathML">
		<ci> FLUX_VALUE </ci>
	</math>
	<listOfParameters>
		<parameter id="LOWER_BOUND" value="-1000.0" name="mmol_per_gDW_per_hr"/>
		<parameter id="UPPER_BOUND" value="1000.0" name="mmol_per_gDW_per_hr"/>
		<parameter id="OBJECTIVE_COEFFICIENT" value="0"/>
		<parameter id="FLUX_VALUE" value="0.0" name="mmol_per_gDW_per_hr"/>
	</listOfParameters>
</kineticLaw>
</reaction>
<reaction id="R_rxn00670_c0" name="propanoyl-CoA:phosphate propanoyltransferase_c0" reversible="true">
<notes>
<html:p>GENE_ASSOCIATION:"fig|1030842.4.peg.59"</html:p>
<html:p>PROTEIN_ASSOCIATION:"fig|1030842.4.peg.59"</html:p>
</notes>
<listOfReactants>
<speciesReference species="M_cpd00009_c0" stoichiometry="1"/>
<speciesReference species="M_cpd00086_c0" stoichiometry="1"/>
</listOfReactants>
<listOfProducts>
<speciesReference species="M_cpd00010_c0" stoichiometry="1"/>
<speciesReference species="M_cpd01844_c0" stoichiometry="1"/>
</listOfProducts>
<kineticLaw>
	<math xmlns="http://www.w3.org/1998/Math/MathML">
		<ci> FLUX_VALUE </ci>
	</math>
	<listOfParameters>
		<parameter id="LOWER_BOUND" value="-1000.0" name="mmol_per_gDW_per_hr"/>
		<parameter id="UPPER_BOUND" value="1000.0" name="mmol_per_gDW_per_hr"/>
		<parameter id="OBJECTIVE_COEFFICIENT" value="0"/>
		<parameter id="FLUX_VALUE" value="0.0" name="mmol_per_gDW_per_hr"/>
	</listOfParameters>
</kineticLaw>
</reaction>
<reaction id="R_rxn00671_c0" name="2-Methyl-3-oxopropanoate:NAD+ oxidoreductase (CoA-propanoylating)" reversible="false">
<notes>
<html:p>GENE_ASSOCIATION:""</html:p>
<html:p>PROTEIN_ASSOCIATION:""</html:p>
</notes>
<listOfReactants>
<speciesReference species="M_cpd00003_c0" stoichiometry="1"/>
<speciesReference species="M_cpd00010_c0" stoichiometry="1"/>
<speciesReference species="M_cpd00287_c0" stoichiometry="1"/>
</listOfReactants>
<listOfProducts>
<speciesReference species="M_cpd00004_c0" stoichiometry="1"/>
<speciesReference species="M_cpd00011_c0" stoichiometry="1"/>
<speciesReference species="M_cpd00086_c0" stoichiometry="1"/>
</listOfProducts>
<kineticLaw>
	<math xmlns="http://www.w3.org/1998/Math/MathML">
		<ci> FLUX_VALUE </ci>
	</math>
	<listOfParameters>
		<parameter id="LOWER_BOUND" value="0.0" name="mmol_per_gDW_per_hr"/>
		<parameter id="UPPER_BOUND" value="1000.0" name="mmol_per_gDW_per_hr"/>
		<parameter id="OBJECTIVE_COEFFICIENT" value="0"/>
		<parameter id="FLUX_VALUE" value="0.0" name="mmol_per_gDW_per_hr"/>
	</listOfParameters>
</kineticLaw>
</reaction>
<reaction id="R_rxn00672_c0" name="(S)-methylmalonyl-CoA carboxy-lyase (propanoyl-CoA-forming)_c0" reversible="false">
<notes>
<html:p>GENE_ASSOCIATION:"fig|1030842.4.peg.706"</html:p>
<html:p>PROTEIN_ASSOCIATION:"fig|1030842.4.peg.706"</html:p>
</notes>
<listOfReactants>
<speciesReference species="M_cpd00067_c0" stoichiometry="1"/>
<speciesReference species="M_cpd00519_c0" stoichiometry="1"/>
</listOfReactants>
<listOfProducts>
<speciesReference species="M_cpd00011_c0" stoichiometry="1"/>
<speciesReference species="M_cpd00086_c0" stoichiometry="1"/>
</listOfProducts>
<kineticLaw>
	<math xmlns="http://www.w3.org/1998/Math/MathML">
		<ci> FLUX_VALUE </ci>
	</math>
	<listOfParameters>
		<parameter id="LOWER_BOUND" value="0.0" name="mmol_per_gDW_per_hr"/>
		<parameter id="UPPER_BOUND" value="1000.0" name="mmol_per_gDW_per_hr"/>
		<parameter id="OBJECTIVE_COEFFICIENT" value="0"/>
		<parameter id="FLUX_VALUE" value="0.0" name="mmol_per_gDW_per_hr"/>
	</listOfParameters>
</kineticLaw>
</reaction>
<reaction id="R_rxn00678_c0" name="(S)-2-Methyl-3-oxopropanoyl-CoA:pyruvate carboxyltransferase_c0" reversible="true">
<notes>
<html:p>GENE_ASSOCIATION:"fig|1030842.4.peg.744"</html:p>
<html:p>PROTEIN_ASSOCIATION:"fig|1030842.4.peg.744"</html:p>
</notes>
<listOfReactants>
<speciesReference species="M_cpd00020_c0" stoichiometry="1"/>
<speciesReference species="M_cpd00519_c0" stoichiometry="1"/>
</listOfReactants>
<listOfProducts>
<speciesReference species="M_cpd00032_c0" stoichiometry="1"/>
<speciesReference species="M_cpd00086_c0" stoichiometry="1"/>
</listOfProducts>
<kineticLaw>
	<math xmlns="http://www.w3.org/1998/Math/MathML">
		<ci> FLUX_VALUE </ci>
	</math>
	<listOfParameters>
		<parameter id="LOWER_BOUND" value="-1000.0" name="mmol_per_gDW_per_hr"/>
		<parameter id="UPPER_BOUND" value="1000.0" name="mmol_per_gDW_per_hr"/>
		<parameter id="OBJECTIVE_COEFFICIENT" value="0"/>
		<parameter id="FLUX_VALUE" value="0.0" name="mmol_per_gDW_per_hr"/>
	</listOfParameters>
</kineticLaw>
</reaction>
<reaction id="R_rxn00686_c0" name="5,6,7,8-tetrahydrofolate:NADP+ oxidoreductase_c0" reversible="true">
<notes>
<html:p>GENE_ASSOCIATION:"fig|1030842.4.peg.2654"</html:p>
<html:p>PROTEIN_ASSOCIATION:"fig|1030842.4.peg.2654"</html:p>
</notes>
<listOfReactants>
<speciesReference species="M_cpd00006_c0" stoichiometry="1"/>
<speciesReference species="M_cpd00087_c0" stoichiometry="1"/>
</listOfReactants>
<listOfProducts>
<speciesReference species="M_cpd00005_c0" stoichiometry="1"/>
<speciesReference species="M_cpd00067_c0" stoichiometry="1"/>
<speciesReference species="M_cpd00330_c0" stoichiometry="1"/>
</listOfProducts>
<kineticLaw>
	<math xmlns="http://www.w3.org/1998/Math/MathML">
		<ci> FLUX_VALUE </ci>
	</math>
	<listOfParameters>
		<parameter id="LOWER_BOUND" value="-1000.0" name="mmol_per_gDW_per_hr"/>
		<parameter id="UPPER_BOUND" value="1000.0" name="mmol_per_gDW_per_hr"/>
		<parameter id="OBJECTIVE_COEFFICIENT" value="0"/>
		<parameter id="FLUX_VALUE" value="0.0" name="mmol_per_gDW_per_hr"/>
	</listOfParameters>
</kineticLaw>
</reaction>
<reaction id="R_rxn00689_c0" name="Tetrahydrofolate:L-glutamate gamma-ligase (ADP-forming)_c0" reversible="false">
<notes>
<html:p>GENE_ASSOCIATION:"(fig|1030842.4.peg.1205 and fig|1030842.4.peg.1205)"</html:p>
<html:p>PROTEIN_ASSOCIATION:"(fig|1030842.4.peg.1205 and fig|1030842.4.peg.1205)"</html:p>
</notes>
<listOfReactants>
<speciesReference species="M_cpd00002_c0" stoichiometry="1"/>
<speciesReference species="M_cpd00023_c0" stoichiometry="1"/>
<speciesReference species="M_cpd00087_c0" stoichiometry="1"/>
</listOfReactants>
<listOfProducts>
<speciesReference species="M_cpd00008_c0" stoichiometry="1"/>
<speciesReference species="M_cpd00009_c0" stoichiometry="1"/>
<speciesReference species="M_cpd00067_c0" stoichiometry="1"/>
<speciesReference species="M_cpd06227_c0" stoichiometry="1"/>
</listOfProducts>
<kineticLaw>
	<math xmlns="http://www.w3.org/1998/Math/MathML">
		<ci> FLUX_VALUE </ci>
	</math>
	<listOfParameters>
		<parameter id="LOWER_BOUND" value="0.0" name="mmol_per_gDW_per_hr"/>
		<parameter id="UPPER_BOUND" value="1000.0" name="mmol_per_gDW_per_hr"/>
		<parameter id="OBJECTIVE_COEFFICIENT" value="0"/>
		<parameter id="FLUX_VALUE" value="0.0" name="mmol_per_gDW_per_hr"/>
	</listOfParameters>
</kineticLaw>
</reaction>
<reaction id="R_rxn00690_c0" name="Formate:tetrahydrofolate ligase (ADP-forming)_c0" reversible="true">
<notes>
<html:p>GENE_ASSOCIATION:"fig|1030842.4.peg.439"</html:p>
<html:p>PROTEIN_ASSOCIATION:"fig|1030842.4.peg.439"</html:p>
</notes>
<listOfReactants>
<speciesReference species="M_cpd00002_c0" stoichiometry="1"/>
<speciesReference species="M_cpd00047_c0" stoichiometry="1"/>
<speciesReference species="M_cpd00087_c0" stoichiometry="1"/>
</listOfReactants>
<listOfProducts>
<speciesReference species="M_cpd00008_c0" stoichiometry="1"/>
<speciesReference species="M_cpd00009_c0" stoichiometry="1"/>
<speciesReference species="M_cpd00201_c0" stoichiometry="1"/>
</listOfProducts>
<kineticLaw>
	<math xmlns="http://www.w3.org/1998/Math/MathML">
		<ci> FLUX_VALUE </ci>
	</math>
	<listOfParameters>
		<parameter id="LOWER_BOUND" value="-1000.0" name="mmol_per_gDW_per_hr"/>
		<parameter id="UPPER_BOUND" value="1000.0" name="mmol_per_gDW_per_hr"/>
		<parameter id="OBJECTIVE_COEFFICIENT" value="0"/>
		<parameter id="FLUX_VALUE" value="0.0" name="mmol_per_gDW_per_hr"/>
	</listOfParameters>
</kineticLaw>
</reaction>
<reaction id="R_rxn00692_c0" name="5,10-Methylenetetrahydrofolate:glycine hydroxymethyltransferase_c0" reversible="true">
<notes>
<html:p>GENE_ASSOCIATION:"fig|1030842.4.peg.801"</html:p>
<html:p>PROTEIN_ASSOCIATION:"fig|1030842.4.peg.801"</html:p>
</notes>
<listOfReactants>
<speciesReference species="M_cpd00001_c0" stoichiometry="1"/>
<speciesReference species="M_cpd00033_c0" stoichiometry="1"/>
<speciesReference species="M_cpd00125_c0" stoichiometry="1"/>
</listOfReactants>
<listOfProducts>
<speciesReference species="M_cpd00054_c0" stoichiometry="1"/>
<speciesReference species="M_cpd00087_c0" stoichiometry="1"/>
</listOfProducts>
<kineticLaw>
	<math xmlns="http://www.w3.org/1998/Math/MathML">
		<ci> FLUX_VALUE </ci>
	</math>
	<listOfParameters>
		<parameter id="LOWER_BOUND" value="-1000.0" name="mmol_per_gDW_per_hr"/>
		<parameter id="UPPER_BOUND" value="1000.0" name="mmol_per_gDW_per_hr"/>
		<parameter id="OBJECTIVE_COEFFICIENT" value="0"/>
		<parameter id="FLUX_VALUE" value="0.0" name="mmol_per_gDW_per_hr"/>
	</listOfParameters>
</kineticLaw>
</reaction>
<reaction id="R_rxn00693_c0" name="5-Methyltetrahydrofolate:L-homocysteine S-methyltransferase_c0" reversible="true">
<notes>
<html:p>GENE_ASSOCIATION:"(fig|1030842.4.peg.2104 or fig|1030842.4.peg.1055)"</html:p>
<html:p>PROTEIN_ASSOCIATION:"(fig|1030842.4.peg.2104 or fig|1030842.4.peg.1055)"</html:p>
</notes>
<listOfReactants>
<speciesReference species="M_cpd00135_c0" stoichiometry="1"/>
<speciesReference species="M_cpd00345_c0" stoichiometry="1"/>
</listOfReactants>
<listOfProducts>
<speciesReference species="M_cpd00060_c0" stoichiometry="1"/>
<speciesReference species="M_cpd00087_c0" stoichiometry="1"/>
</listOfProducts>
<kineticLaw>
	<math xmlns="http://www.w3.org/1998/Math/MathML">
		<ci> FLUX_VALUE </ci>
	</math>
	<listOfParameters>
		<parameter id="LOWER_BOUND" value="-1000.0" name="mmol_per_gDW_per_hr"/>
		<parameter id="UPPER_BOUND" value="1000.0" name="mmol_per_gDW_per_hr"/>
		<parameter id="OBJECTIVE_COEFFICIENT" value="0"/>
		<parameter id="FLUX_VALUE" value="0.0" name="mmol_per_gDW_per_hr"/>
	</listOfParameters>
</kineticLaw>
</reaction>
<reaction id="R_rxn00695_c0" name="ATP:alpha-D-glucose-1-phosphate adenylyltransferase_c0" reversible="true">
<notes>
<html:p>GENE_ASSOCIATION:"(fig|1030842.4.peg.3121 and fig|1030842.4.peg.3120)"</html:p>
<html:p>PROTEIN_ASSOCIATION:"(fig|1030842.4.peg.3121 and fig|1030842.4.peg.3120)"</html:p>
</notes>
<listOfReactants>
<speciesReference species="M_cpd00002_c0" stoichiometry="1"/>
<speciesReference species="M_cpd00089_c0" stoichiometry="1"/>
</listOfReactants>
<listOfProducts>
<speciesReference species="M_cpd00012_c0" stoichiometry="1"/>
<speciesReference species="M_cpd00387_c0" stoichiometry="1"/>
</listOfProducts>
<kineticLaw>
	<math xmlns="http://www.w3.org/1998/Math/MathML">
		<ci> FLUX_VALUE </ci>
	</math>
	<listOfParameters>
		<parameter id="LOWER_BOUND" value="-1000.0" name="mmol_per_gDW_per_hr"/>
		<parameter id="UPPER_BOUND" value="1000.0" name="mmol_per_gDW_per_hr"/>
		<parameter id="OBJECTIVE_COEFFICIENT" value="0"/>
		<parameter id="FLUX_VALUE" value="0.0" name="mmol_per_gDW_per_hr"/>
	</listOfParameters>
</kineticLaw>
</reaction>
<reaction id="R_rxn00701_c0" name="UDP-glucose:alpha-D-galactose-1-phosphate uridylyltransferase" reversible="true">
<notes>
<html:p>GENE_ASSOCIATION:""</html:p>
<html:p>PROTEIN_ASSOCIATION:""</html:p>
</notes>
<listOfReactants>
<speciesReference species="M_cpd00026_c0" stoichiometry="1"/>
<speciesReference species="M_cpd00348_c0" stoichiometry="1"/>
</listOfReactants>
<listOfProducts>
<speciesReference species="M_cpd00043_c0" stoichiometry="1"/>
<speciesReference species="M_cpd00089_c0" stoichiometry="1"/>
</listOfProducts>
<kineticLaw>
	<math xmlns="http://www.w3.org/1998/Math/MathML">
		<ci> FLUX_VALUE </ci>
	</math>
	<listOfParameters>
		<parameter id="LOWER_BOUND" value="-1000.0" name="mmol_per_gDW_per_hr"/>
		<parameter id="UPPER_BOUND" value="1000.0" name="mmol_per_gDW_per_hr"/>
		<parameter id="OBJECTIVE_COEFFICIENT" value="0"/>
		<parameter id="FLUX_VALUE" value="0.0" name="mmol_per_gDW_per_hr"/>
	</listOfParameters>
</kineticLaw>
</reaction>
<reaction id="R_rxn00703_c0" name="alpha-D-Glucose-1-phosphate:alpha-D-glucose-1-phosphate 4-alpha-D-glucosyltransferase (dephosphorylating)_c0" reversible="false">
<notes>
<html:p>GENE_ASSOCIATION:"Unknown"</html:p>
<html:p>PROTEIN_ASSOCIATION:"Unknown"</html:p>
</notes>
<listOfReactants>
<speciesReference species="M_cpd00009_c0" stoichiometry="2"/>
<speciesReference species="M_cpd00179_c0" stoichiometry="1"/>
</listOfReactants>
<listOfProducts>
<speciesReference species="M_cpd00001_c0" stoichiometry="1"/>
<speciesReference species="M_cpd00089_c0" stoichiometry="2"/>
</listOfProducts>
<kineticLaw>
	<math xmlns="http://www.w3.org/1998/Math/MathML">
		<ci> FLUX_VALUE </ci>
	</math>
	<listOfParameters>
		<parameter id="LOWER_BOUND" value="0.0" name="mmol_per_gDW_per_hr"/>
		<parameter id="UPPER_BOUND" value="1000.0" name="mmol_per_gDW_per_hr"/>
		<parameter id="OBJECTIVE_COEFFICIENT" value="0"/>
		<parameter id="FLUX_VALUE" value="0.0" name="mmol_per_gDW_per_hr"/>
	</listOfParameters>
</kineticLaw>
</reaction>
<reaction id="R_rxn00707_c0" name="ITP:cytidine 5'-phosphotransferase_c0" reversible="true">
<notes>
<html:p>GENE_ASSOCIATION:"(fig|1030842.4.peg.2953 or fig|1030842.4.peg.2952 or fig|1030842.4.peg.2895)"</html:p>
<html:p>PROTEIN_ASSOCIATION:"(fig|1030842.4.peg.2953 or fig|1030842.4.peg.2952 or fig|1030842.4.peg.2895)"</html:p>
</notes>
<listOfReactants>
<speciesReference species="M_cpd00068_c0" stoichiometry="1"/>
<speciesReference species="M_cpd00367_c0" stoichiometry="1"/>
</listOfReactants>
<listOfProducts>
<speciesReference species="M_cpd00046_c0" stoichiometry="1"/>
<speciesReference species="M_cpd00067_c0" stoichiometry="1"/>
<speciesReference species="M_cpd00090_c0" stoichiometry="1"/>
</listOfProducts>
<kineticLaw>
	<math xmlns="http://www.w3.org/1998/Math/MathML">
		<ci> FLUX_VALUE </ci>
	</math>
	<listOfParameters>
		<parameter id="LOWER_BOUND" value="-1000.0" name="mmol_per_gDW_per_hr"/>
		<parameter id="UPPER_BOUND" value="1000.0" name="mmol_per_gDW_per_hr"/>
		<parameter id="OBJECTIVE_COEFFICIENT" value="0"/>
		<parameter id="FLUX_VALUE" value="0.0" name="mmol_per_gDW_per_hr"/>
	</listOfParameters>
</kineticLaw>
</reaction>
<reaction id="R_rxn00709_c0" name="ATP:uridine 5'-phosphotransferase_c0" reversible="true">
<notes>
<html:p>GENE_ASSOCIATION:"fig|1030842.4.peg.1889"</html:p>
<html:p>PROTEIN_ASSOCIATION:"fig|1030842.4.peg.1889"</html:p>
</notes>
<listOfReactants>
<speciesReference species="M_cpd00002_c0" stoichiometry="1"/>
<speciesReference species="M_cpd00249_c0" stoichiometry="1"/>
</listOfReactants>
<listOfProducts>
<speciesReference species="M_cpd00008_c0" stoichiometry="1"/>
<speciesReference species="M_cpd00067_c0" stoichiometry="1"/>
<speciesReference species="M_cpd00091_c0" stoichiometry="1"/>
</listOfProducts>
<kineticLaw>
	<math xmlns="http://www.w3.org/1998/Math/MathML">
		<ci> FLUX_VALUE </ci>
	</math>
	<listOfParameters>
		<parameter id="LOWER_BOUND" value="-1000.0" name="mmol_per_gDW_per_hr"/>
		<parameter id="UPPER_BOUND" value="1000.0" name="mmol_per_gDW_per_hr"/>
		<parameter id="OBJECTIVE_COEFFICIENT" value="0"/>
		<parameter id="FLUX_VALUE" value="0.0" name="mmol_per_gDW_per_hr"/>
	</listOfParameters>
</kineticLaw>
</reaction>
<reaction id="R_rxn00710_c0" name="orotidine-5'-phosphate carboxy-lyase (UMP-forming)_c0" reversible="false">
<notes>
<html:p>GENE_ASSOCIATION:"fig|1030842.4.peg.1353"</html:p>
<html:p>PROTEIN_ASSOCIATION:"fig|1030842.4.peg.1353"</html:p>
</notes>
<listOfReactants>
<speciesReference species="M_cpd00067_c0" stoichiometry="1"/>
<speciesReference species="M_cpd00810_c0" stoichiometry="1"/>
</listOfReactants>
<listOfProducts>
<speciesReference species="M_cpd00011_c0" stoichiometry="1"/>
<speciesReference species="M_cpd00091_c0" stoichiometry="1"/>
</listOfProducts>
<kineticLaw>
	<math xmlns="http://www.w3.org/1998/Math/MathML">
		<ci> FLUX_VALUE </ci>
	</math>
	<listOfParameters>
		<parameter id="LOWER_BOUND" value="0.0" name="mmol_per_gDW_per_hr"/>
		<parameter id="UPPER_BOUND" value="1000.0" name="mmol_per_gDW_per_hr"/>
		<parameter id="OBJECTIVE_COEFFICIENT" value="0"/>
		<parameter id="FLUX_VALUE" value="0.0" name="mmol_per_gDW_per_hr"/>
	</listOfParameters>
</kineticLaw>
</reaction>
<reaction id="R_rxn00711_c0" name="UMP:diphosphate phospho-alpha-D-ribosyltransferase_c0" reversible="false">
<notes>
<html:p>GENE_ASSOCIATION:"(fig|1030842.4.peg.1351 and fig|1030842.4.peg.443)"</html:p>
<html:p>PROTEIN_ASSOCIATION:"(fig|1030842.4.peg.1351 and fig|1030842.4.peg.443)"</html:p>
</notes>
<listOfReactants>
<speciesReference species="M_cpd00092_c0" stoichiometry="1"/>
<speciesReference species="M_cpd00103_c0" stoichiometry="1"/>
</listOfReactants>
<listOfProducts>
<speciesReference species="M_cpd00012_c0" stoichiometry="1"/>
<speciesReference species="M_cpd00067_c0" stoichiometry="1"/>
<speciesReference species="M_cpd00091_c0" stoichiometry="1"/>
</listOfProducts>
<kineticLaw>
	<math xmlns="http://www.w3.org/1998/Math/MathML">
		<ci> FLUX_VALUE </ci>
	</math>
	<listOfParameters>
		<parameter id="LOWER_BOUND" value="0.0" name="mmol_per_gDW_per_hr"/>
		<parameter id="UPPER_BOUND" value="1000.0" name="mmol_per_gDW_per_hr"/>
		<parameter id="OBJECTIVE_COEFFICIENT" value="0"/>
		<parameter id="FLUX_VALUE" value="0.0" name="mmol_per_gDW_per_hr"/>
	</listOfParameters>
</kineticLaw>
</reaction>
<reaction id="R_rxn00713_c0" name="GTP:uridine 5'-phosphotransferase_c0" reversible="true">
<notes>
<html:p>GENE_ASSOCIATION:"fig|1030842.4.peg.1889"</html:p>
<html:p>PROTEIN_ASSOCIATION:"fig|1030842.4.peg.1889"</html:p>
</notes>
<listOfReactants>
<speciesReference species="M_cpd00038_c0" stoichiometry="1"/>
<speciesReference species="M_cpd00249_c0" stoichiometry="1"/>
</listOfReactants>
<listOfProducts>
<speciesReference species="M_cpd00031_c0" stoichiometry="1"/>
<speciesReference species="M_cpd00067_c0" stoichiometry="1"/>
<speciesReference species="M_cpd00091_c0" stoichiometry="1"/>
</listOfProducts>
<kineticLaw>
	<math xmlns="http://www.w3.org/1998/Math/MathML">
		<ci> FLUX_VALUE </ci>
	</math>
	<listOfParameters>
		<parameter id="LOWER_BOUND" value="-1000.0" name="mmol_per_gDW_per_hr"/>
		<parameter id="UPPER_BOUND" value="1000.0" name="mmol_per_gDW_per_hr"/>
		<parameter id="OBJECTIVE_COEFFICIENT" value="0"/>
		<parameter id="FLUX_VALUE" value="0.0" name="mmol_per_gDW_per_hr"/>
	</listOfParameters>
</kineticLaw>
</reaction>
<reaction id="R_rxn00715_c0" name="ITP:uridine 5'-phosphotransferase_c0" reversible="true">
<notes>
<html:p>GENE_ASSOCIATION:"fig|1030842.4.peg.1889"</html:p>
<html:p>PROTEIN_ASSOCIATION:"fig|1030842.4.peg.1889"</html:p>
</notes>
<listOfReactants>
<speciesReference species="M_cpd00068_c0" stoichiometry="1"/>
<speciesReference species="M_cpd00249_c0" stoichiometry="1"/>
</listOfReactants>
<listOfProducts>
<speciesReference species="M_cpd00067_c0" stoichiometry="1"/>
<speciesReference species="M_cpd00090_c0" stoichiometry="1"/>
<speciesReference species="M_cpd00091_c0" stoichiometry="1"/>
</listOfProducts>
<kineticLaw>
	<math xmlns="http://www.w3.org/1998/Math/MathML">
		<ci> FLUX_VALUE </ci>
	</math>
	<listOfParameters>
		<parameter id="LOWER_BOUND" value="-1000.0" name="mmol_per_gDW_per_hr"/>
		<parameter id="UPPER_BOUND" value="1000.0" name="mmol_per_gDW_per_hr"/>
		<parameter id="OBJECTIVE_COEFFICIENT" value="0"/>
		<parameter id="FLUX_VALUE" value="0.0" name="mmol_per_gDW_per_hr"/>
	</listOfParameters>
</kineticLaw>
</reaction>
<reaction id="R_rxn00726_c0" name="chorismate pyruvate-lyase (amino-accepting; anthranilate-forming)_c0" reversible="false">
<notes>
<html:p>GENE_ASSOCIATION:"(fig|1030842.4.peg.1377 and fig|1030842.4.peg.1376)"</html:p>
<html:p>PROTEIN_ASSOCIATION:"(fig|1030842.4.peg.1377 and fig|1030842.4.peg.1376)"</html:p>
</notes>
<listOfReactants>
<speciesReference species="M_cpd00013_c0" stoichiometry="1"/>
<speciesReference species="M_cpd00216_c0" stoichiometry="1"/>
</listOfReactants>
<listOfProducts>
<speciesReference species="M_cpd00001_c0" stoichiometry="1"/>
<speciesReference species="M_cpd00020_c0" stoichiometry="1"/>
<speciesReference species="M_cpd00067_c0" stoichiometry="1"/>
<speciesReference species="M_cpd00093_c0" stoichiometry="1"/>
</listOfProducts>
<kineticLaw>
	<math xmlns="http://www.w3.org/1998/Math/MathML">
		<ci> FLUX_VALUE </ci>
	</math>
	<listOfParameters>
		<parameter id="LOWER_BOUND" value="0.0" name="mmol_per_gDW_per_hr"/>
		<parameter id="UPPER_BOUND" value="1000.0" name="mmol_per_gDW_per_hr"/>
		<parameter id="OBJECTIVE_COEFFICIENT" value="0"/>
		<parameter id="FLUX_VALUE" value="0.0" name="mmol_per_gDW_per_hr"/>
	</listOfParameters>
</kineticLaw>
</reaction>
<reaction id="R_rxn00727_c0" name="Chorismate pyruvate-lyase (amino-accepting)_c0" reversible="false">
<notes>
<html:p>GENE_ASSOCIATION:"(fig|1030842.4.peg.1377 and fig|1030842.4.peg.1376)"</html:p>
<html:p>PROTEIN_ASSOCIATION:"(fig|1030842.4.peg.1377 and fig|1030842.4.peg.1376)"</html:p>
</notes>
<listOfReactants>
<speciesReference species="M_cpd00053_c0" stoichiometry="1"/>
<speciesReference species="M_cpd00216_c0" stoichiometry="1"/>
</listOfReactants>
<listOfProducts>
<speciesReference species="M_cpd00020_c0" stoichiometry="1"/>
<speciesReference species="M_cpd00023_c0" stoichiometry="1"/>
<speciesReference species="M_cpd00067_c0" stoichiometry="1"/>
<speciesReference species="M_cpd00093_c0" stoichiometry="1"/>
</listOfProducts>
<kineticLaw>
	<math xmlns="http://www.w3.org/1998/Math/MathML">
		<ci> FLUX_VALUE </ci>
	</math>
	<listOfParameters>
		<parameter id="LOWER_BOUND" value="0.0" name="mmol_per_gDW_per_hr"/>
		<parameter id="UPPER_BOUND" value="1000.0" name="mmol_per_gDW_per_hr"/>
		<parameter id="OBJECTIVE_COEFFICIENT" value="0"/>
		<parameter id="FLUX_VALUE" value="0.0" name="mmol_per_gDW_per_hr"/>
	</listOfParameters>
</kineticLaw>
</reaction>
<reaction id="R_rxn00735_c0" name="(2R,3S)-3-methylmalate:NAD+ oxidoreductase_c0" reversible="true">
<notes>
<html:p>GENE_ASSOCIATION:"fig|1030842.4.peg.2027"</html:p>
<html:p>PROTEIN_ASSOCIATION:"fig|1030842.4.peg.2027"</html:p>
</notes>
<listOfReactants>
<speciesReference species="M_cpd00004_c0" stoichiometry="1"/>
<speciesReference species="M_cpd00011_c0" stoichiometry="1"/>
<speciesReference species="M_cpd00094_c0" stoichiometry="1"/>
</listOfReactants>
<listOfProducts>
<speciesReference species="M_cpd00003_c0" stoichiometry="1"/>
<speciesReference species="M_cpd03593_c0" stoichiometry="1"/>
</listOfProducts>
<kineticLaw>
	<math xmlns="http://www.w3.org/1998/Math/MathML">
		<ci> FLUX_VALUE </ci>
	</math>
	<listOfParameters>
		<parameter id="LOWER_BOUND" value="-1000.0" name="mmol_per_gDW_per_hr"/>
		<parameter id="UPPER_BOUND" value="1000.0" name="mmol_per_gDW_per_hr"/>
		<parameter id="OBJECTIVE_COEFFICIENT" value="0"/>
		<parameter id="FLUX_VALUE" value="0.0" name="mmol_per_gDW_per_hr"/>
	</listOfParameters>
</kineticLaw>
</reaction>
<reaction id="R_rxn00741_c0" name="2-Hydroxybutyrate:NAD+ oxidoreductase_c0" reversible="true">
<notes>
<html:p>GENE_ASSOCIATION:"fig|1030842.4.peg.1704"</html:p>
<html:p>PROTEIN_ASSOCIATION:"fig|1030842.4.peg.1704"</html:p>
</notes>
<listOfReactants>
<speciesReference species="M_cpd00003_c0" stoichiometry="1"/>
<speciesReference species="M_cpd03561_c0" stoichiometry="1"/>
</listOfReactants>
<listOfProducts>
<speciesReference species="M_cpd00004_c0" stoichiometry="1"/>
<speciesReference species="M_cpd00067_c0" stoichiometry="1"/>
<speciesReference species="M_cpd00094_c0" stoichiometry="1"/>
</listOfProducts>
<kineticLaw>
	<math xmlns="http://www.w3.org/1998/Math/MathML">
		<ci> FLUX_VALUE </ci>
	</math>
	<listOfParameters>
		<parameter id="LOWER_BOUND" value="-1000.0" name="mmol_per_gDW_per_hr"/>
		<parameter id="UPPER_BOUND" value="1000.0" name="mmol_per_gDW_per_hr"/>
		<parameter id="OBJECTIVE_COEFFICIENT" value="0"/>
		<parameter id="FLUX_VALUE" value="0.0" name="mmol_per_gDW_per_hr"/>
	</listOfParameters>
</kineticLaw>
</reaction>
<reaction id="R_rxn00742_c0" name="L-cystathionine cysteine-lyase (deaminating; 2-oxobutanoate-forming)_c0" reversible="false">
<notes>
<html:p>GENE_ASSOCIATION:"fig|1030842.4.peg.588"</html:p>
<html:p>PROTEIN_ASSOCIATION:"fig|1030842.4.peg.588"</html:p>
</notes>
<listOfReactants>
<speciesReference species="M_cpd00001_c0" stoichiometry="1"/>
<speciesReference species="M_cpd00424_c0" stoichiometry="1"/>
</listOfReactants>
<listOfProducts>
<speciesReference species="M_cpd00013_c0" stoichiometry="1"/>
<speciesReference species="M_cpd00084_c0" stoichiometry="1"/>
<speciesReference species="M_cpd00094_c0" stoichiometry="1"/>
</listOfProducts>
<kineticLaw>
	<math xmlns="http://www.w3.org/1998/Math/MathML">
		<ci> FLUX_VALUE </ci>
	</math>
	<listOfParameters>
		<parameter id="LOWER_BOUND" value="0.0" name="mmol_per_gDW_per_hr"/>
		<parameter id="UPPER_BOUND" value="1000.0" name="mmol_per_gDW_per_hr"/>
		<parameter id="OBJECTIVE_COEFFICIENT" value="0"/>
		<parameter id="FLUX_VALUE" value="0.0" name="mmol_per_gDW_per_hr"/>
	</listOfParameters>
</kineticLaw>
</reaction>
<reaction id="R_rxn00747_c0" name="D-glyceraldehyde-3-phosphate aldose-ketose-isomerase_c0" reversible="true">
<notes>
<html:p>GENE_ASSOCIATION:"fig|1030842.4.peg.711"</html:p>
<html:p>PROTEIN_ASSOCIATION:"fig|1030842.4.peg.711"</html:p>
</notes>
<listOfReactants>
<speciesReference species="M_cpd00102_c0" stoichiometry="1"/>
</listOfReactants>
<listOfProducts>
<speciesReference species="M_cpd00095_c0" stoichiometry="1"/>
</listOfProducts>
<kineticLaw>
	<math xmlns="http://www.w3.org/1998/Math/MathML">
		<ci> FLUX_VALUE </ci>
	</math>
	<listOfParameters>
		<parameter id="LOWER_BOUND" value="-1000.0" name="mmol_per_gDW_per_hr"/>
		<parameter id="UPPER_BOUND" value="1000.0" name="mmol_per_gDW_per_hr"/>
		<parameter id="OBJECTIVE_COEFFICIENT" value="0"/>
		<parameter id="FLUX_VALUE" value="0.0" name="mmol_per_gDW_per_hr"/>
	</listOfParameters>
</kineticLaw>
</reaction>
<reaction id="R_rxn00748_c0" name="glycerone-phosphate phosphate-lyase (methylglyoxal-forming)_c0" reversible="false">
<notes>
<html:p>GENE_ASSOCIATION:"fig|1030842.4.peg.729"</html:p>
<html:p>PROTEIN_ASSOCIATION:"fig|1030842.4.peg.729"</html:p>
</notes>
<listOfReactants>
<speciesReference species="M_cpd00095_c0" stoichiometry="1"/>
</listOfReactants>
<listOfProducts>
<speciesReference species="M_cpd00009_c0" stoichiometry="1"/>
<speciesReference species="M_cpd00428_c0" stoichiometry="1"/>
</listOfProducts>
<kineticLaw>
	<math xmlns="http://www.w3.org/1998/Math/MathML">
		<ci> FLUX_VALUE </ci>
	</math>
	<listOfParameters>
		<parameter id="LOWER_BOUND" value="0.0" name="mmol_per_gDW_per_hr"/>
		<parameter id="UPPER_BOUND" value="1000.0" name="mmol_per_gDW_per_hr"/>
		<parameter id="OBJECTIVE_COEFFICIENT" value="0"/>
		<parameter id="FLUX_VALUE" value="0.0" name="mmol_per_gDW_per_hr"/>
	</listOfParameters>
</kineticLaw>
</reaction>
<reaction id="R_rxn00770_c0" name="ATP:D-ribose-5-phosphate diphosphotransferase_c0" reversible="true">
<notes>
<html:p>GENE_ASSOCIATION:"fig|1030842.4.peg.484"</html:p>
<html:p>PROTEIN_ASSOCIATION:"fig|1030842.4.peg.484"</html:p>
</notes>
<listOfReactants>
<speciesReference species="M_cpd00002_c0" stoichiometry="1"/>
<speciesReference species="M_cpd00101_c0" stoichiometry="1"/>
</listOfReactants>
<listOfProducts>
<speciesReference species="M_cpd00018_c0" stoichiometry="1"/>
<speciesReference species="M_cpd00067_c0" stoichiometry="1"/>
<speciesReference species="M_cpd00103_c0" stoichiometry="1"/>
</listOfProducts>
<kineticLaw>
	<math xmlns="http://www.w3.org/1998/Math/MathML">
		<ci> FLUX_VALUE </ci>
	</math>
	<listOfParameters>
		<parameter id="LOWER_BOUND" value="-1000.0" name="mmol_per_gDW_per_hr"/>
		<parameter id="UPPER_BOUND" value="1000.0" name="mmol_per_gDW_per_hr"/>
		<parameter id="OBJECTIVE_COEFFICIENT" value="0"/>
		<parameter id="FLUX_VALUE" value="0.0" name="mmol_per_gDW_per_hr"/>
	</listOfParameters>
</kineticLaw>
</reaction>
<reaction id="R_rxn00773_c0" name="ADP:D-ribose-5-phosphate adenylyltransferase_c0" reversible="true">
<notes>
<html:p>GENE_ASSOCIATION:"(fig|1030842.4.peg.1454 or fig|1030842.4.peg.412)"</html:p>
<html:p>PROTEIN_ASSOCIATION:"(fig|1030842.4.peg.1454 or fig|1030842.4.peg.412)"</html:p>
</notes>
<listOfReactants>
<speciesReference species="M_cpd00008_c0" stoichiometry="1"/>
<speciesReference species="M_cpd00101_c0" stoichiometry="1"/>
</listOfReactants>
<listOfProducts>
<speciesReference species="M_cpd00009_c0" stoichiometry="1"/>
<speciesReference species="M_cpd00251_c0" stoichiometry="1"/>
</listOfProducts>
<kineticLaw>
	<math xmlns="http://www.w3.org/1998/Math/MathML">
		<ci> FLUX_VALUE </ci>
	</math>
	<listOfParameters>
		<parameter id="LOWER_BOUND" value="-1000.0" name="mmol_per_gDW_per_hr"/>
		<parameter id="UPPER_BOUND" value="1000.0" name="mmol_per_gDW_per_hr"/>
		<parameter id="OBJECTIVE_COEFFICIENT" value="0"/>
		<parameter id="FLUX_VALUE" value="0.0" name="mmol_per_gDW_per_hr"/>
	</listOfParameters>
</kineticLaw>
</reaction>
<reaction id="R_rxn00775_c0" name="ADP-ribose ribophosphohydrolase_c0" reversible="false">
<notes>
<html:p>GENE_ASSOCIATION:"fig|1030842.4.peg.336"</html:p>
<html:p>PROTEIN_ASSOCIATION:"fig|1030842.4.peg.336"</html:p>
</notes>
<listOfReactants>
<speciesReference species="M_cpd00001_c0" stoichiometry="1"/>
<speciesReference species="M_cpd00251_c0" stoichiometry="1"/>
</listOfReactants>
<listOfProducts>
<speciesReference species="M_cpd00018_c0" stoichiometry="1"/>
<speciesReference species="M_cpd00067_c0" stoichiometry="2"/>
<speciesReference species="M_cpd00101_c0" stoichiometry="1"/>
</listOfProducts>
<kineticLaw>
	<math xmlns="http://www.w3.org/1998/Math/MathML">
		<ci> FLUX_VALUE </ci>
	</math>
	<listOfParameters>
		<parameter id="LOWER_BOUND" value="0.0" name="mmol_per_gDW_per_hr"/>
		<parameter id="UPPER_BOUND" value="1000.0" name="mmol_per_gDW_per_hr"/>
		<parameter id="OBJECTIVE_COEFFICIENT" value="0"/>
		<parameter id="FLUX_VALUE" value="0.0" name="mmol_per_gDW_per_hr"/>
	</listOfParameters>
</kineticLaw>
</reaction>
<reaction id="R_rxn00776_c0" name="uracil hydro-lyase (adding D-ribose 5-phosphate;pseudouridine-5'-phosphate-forming)_c0" reversible="false">
<notes>
<html:p>GENE_ASSOCIATION:"(fig|1030842.4.peg.71 and fig|1030842.4.peg.1858 and (fig|1030842.4.peg.2015 or fig|1030842.4.peg.1147) and Unknown and Unknown and Unknown)"</html:p>
<html:p>PROTEIN_ASSOCIATION:"(fig|1030842.4.peg.71 and fig|1030842.4.peg.1858 and (fig|1030842.4.peg.2015 or fig|1030842.4.peg.1147) and Unknown and Unknown and Unknown)"</html:p>
</notes>
<listOfReactants>
<speciesReference species="M_cpd00092_c0" stoichiometry="1"/>
<speciesReference species="M_cpd00101_c0" stoichiometry="1"/>
</listOfReactants>
<listOfProducts>
<speciesReference species="M_cpd00001_c0" stoichiometry="1"/>
<speciesReference species="M_cpd00859_c0" stoichiometry="1"/>
</listOfProducts>
<kineticLaw>
	<math xmlns="http://www.w3.org/1998/Math/MathML">
		<ci> FLUX_VALUE </ci>
	</math>
	<listOfParameters>
		<parameter id="LOWER_BOUND" value="0.0" name="mmol_per_gDW_per_hr"/>
		<parameter id="UPPER_BOUND" value="1000.0" name="mmol_per_gDW_per_hr"/>
		<parameter id="OBJECTIVE_COEFFICIENT" value="0"/>
		<parameter id="FLUX_VALUE" value="0.0" name="mmol_per_gDW_per_hr"/>
	</listOfParameters>
</kineticLaw>
</reaction>
<reaction id="R_rxn00777_c0" name="D-ribose-5-phosphate aldose-ketose-isomerase_c0" reversible="true">
<notes>
<html:p>GENE_ASSOCIATION:"fig|1030842.4.peg.442"</html:p>
<html:p>PROTEIN_ASSOCIATION:"fig|1030842.4.peg.442"</html:p>
</notes>
<listOfReactants>
<speciesReference species="M_cpd00101_c0" stoichiometry="1"/>
</listOfReactants>
<listOfProducts>
<speciesReference species="M_cpd00171_c0" stoichiometry="1"/>
</listOfProducts>
<kineticLaw>
	<math xmlns="http://www.w3.org/1998/Math/MathML">
		<ci> FLUX_VALUE </ci>
	</math>
	<listOfParameters>
		<parameter id="LOWER_BOUND" value="-1000.0" name="mmol_per_gDW_per_hr"/>
		<parameter id="UPPER_BOUND" value="1000.0" name="mmol_per_gDW_per_hr"/>
		<parameter id="OBJECTIVE_COEFFICIENT" value="0"/>
		<parameter id="FLUX_VALUE" value="0.0" name="mmol_per_gDW_per_hr"/>
	</listOfParameters>
</kineticLaw>
</reaction>
<reaction id="R_rxn00780_c0" name="ATP:D-glyceraldehyde 3-phosphotransferase_c0" reversible="true">
<notes>
<html:p>GENE_ASSOCIATION:"fig|1030842.4.peg.2673"</html:p>
<html:p>PROTEIN_ASSOCIATION:"fig|1030842.4.peg.2673"</html:p>
</notes>
<listOfReactants>
<speciesReference species="M_cpd00002_c0" stoichiometry="1"/>
<speciesReference species="M_cpd00448_c0" stoichiometry="1"/>
</listOfReactants>
<listOfProducts>
<speciesReference species="M_cpd00008_c0" stoichiometry="1"/>
<speciesReference species="M_cpd00067_c0" stoichiometry="1"/>
<speciesReference species="M_cpd00102_c0" stoichiometry="1"/>
</listOfProducts>
<kineticLaw>
	<math xmlns="http://www.w3.org/1998/Math/MathML">
		<ci> FLUX_VALUE </ci>
	</math>
	<listOfParameters>
		<parameter id="LOWER_BOUND" value="-1000.0" name="mmol_per_gDW_per_hr"/>
		<parameter id="UPPER_BOUND" value="1000.0" name="mmol_per_gDW_per_hr"/>
		<parameter id="OBJECTIVE_COEFFICIENT" value="0"/>
		<parameter id="FLUX_VALUE" value="0.0" name="mmol_per_gDW_per_hr"/>
	</listOfParameters>
</kineticLaw>
</reaction>
<reaction id="R_rxn00781_c0" name="D-glyceraldehyde-3-phosphate:NAD+ oxidoreductase (phosphorylating)_c0" reversible="true">
<notes>
<html:p>GENE_ASSOCIATION:"fig|1030842.4.peg.2981"</html:p>
<html:p>PROTEIN_ASSOCIATION:"fig|1030842.4.peg.2981"</html:p>
</notes>
<listOfReactants>
<speciesReference species="M_cpd00003_c0" stoichiometry="1"/>
<speciesReference species="M_cpd00009_c0" stoichiometry="1"/>
<speciesReference species="M_cpd00102_c0" stoichiometry="1"/>
</listOfReactants>
<listOfProducts>
<speciesReference species="M_cpd00004_c0" stoichiometry="1"/>
<speciesReference species="M_cpd00067_c0" stoichiometry="1"/>
<speciesReference species="M_cpd00203_c0" stoichiometry="1"/>
</listOfProducts>
<kineticLaw>
	<math xmlns="http://www.w3.org/1998/Math/MathML">
		<ci> FLUX_VALUE </ci>
	</math>
	<listOfParameters>
		<parameter id="LOWER_BOUND" value="-1000.0" name="mmol_per_gDW_per_hr"/>
		<parameter id="UPPER_BOUND" value="1000.0" name="mmol_per_gDW_per_hr"/>
		<parameter id="OBJECTIVE_COEFFICIENT" value="0"/>
		<parameter id="FLUX_VALUE" value="0.0" name="mmol_per_gDW_per_hr"/>
	</listOfParameters>
</kineticLaw>
</reaction>
<reaction id="R_rxn00785_c0" name="D-Fructose 6-phosphate:D-glyceraldehyde-3-phosphate glycolaldehyde transferase_c0" reversible="true">
<notes>
<html:p>GENE_ASSOCIATION:"(fig|1030842.4.peg.1448 or (fig|1030842.4.peg.1150 or fig|1030842.4.peg.1447))"</html:p>
<html:p>PROTEIN_ASSOCIATION:"(fig|1030842.4.peg.1448 or (fig|1030842.4.peg.1150 or fig|1030842.4.peg.1447))"</html:p>
</notes>
<listOfReactants>
<speciesReference species="M_cpd00072_c0" stoichiometry="1"/>
<speciesReference species="M_cpd00102_c0" stoichiometry="1"/>
</listOfReactants>
<listOfProducts>
<speciesReference species="M_cpd00198_c0" stoichiometry="1"/>
<speciesReference species="M_cpd00236_c0" stoichiometry="1"/>
</listOfProducts>
<kineticLaw>
	<math xmlns="http://www.w3.org/1998/Math/MathML">
		<ci> FLUX_VALUE </ci>
	</math>
	<listOfParameters>
		<parameter id="LOWER_BOUND" value="-1000.0" name="mmol_per_gDW_per_hr"/>
		<parameter id="UPPER_BOUND" value="1000.0" name="mmol_per_gDW_per_hr"/>
		<parameter id="OBJECTIVE_COEFFICIENT" value="0"/>
		<parameter id="FLUX_VALUE" value="0.0" name="mmol_per_gDW_per_hr"/>
	</listOfParameters>
</kineticLaw>
</reaction>
<reaction id="R_rxn00786_c0" name="D-fructose-1,6-bisphosphate D-glyceraldehyde-3-phosphate-lyase (glycerone-phosphate-forming)_c0" reversible="true">
<notes>
<html:p>GENE_ASSOCIATION:"fig|1030842.4.peg.318"</html:p>
<html:p>PROTEIN_ASSOCIATION:"fig|1030842.4.peg.318"</html:p>
</notes>
<listOfReactants>
<speciesReference species="M_cpd00290_c0" stoichiometry="1"/>
</listOfReactants>
<listOfProducts>
<speciesReference species="M_cpd00095_c0" stoichiometry="1"/>
<speciesReference species="M_cpd00102_c0" stoichiometry="1"/>
</listOfProducts>
<kineticLaw>
	<math xmlns="http://www.w3.org/1998/Math/MathML">
		<ci> FLUX_VALUE </ci>
	</math>
	<listOfParameters>
		<parameter id="LOWER_BOUND" value="-1000.0" name="mmol_per_gDW_per_hr"/>
		<parameter id="UPPER_BOUND" value="1000.0" name="mmol_per_gDW_per_hr"/>
		<parameter id="OBJECTIVE_COEFFICIENT" value="0"/>
		<parameter id="FLUX_VALUE" value="0.0" name="mmol_per_gDW_per_hr"/>
	</listOfParameters>
</kineticLaw>
</reaction>
<reaction id="R_rxn00789_c0" name="1-(5-phospho-D-ribosyl)-ATP:diphosphate phospho-alpha-D-ribosyl-transferase_c0" reversible="false">
<notes>
<html:p>GENE_ASSOCIATION:"(Unknown and fig|1030842.4.peg.660)"</html:p>
<html:p>PROTEIN_ASSOCIATION:"(Unknown and fig|1030842.4.peg.660)"</html:p>
</notes>
<listOfReactants>
<speciesReference species="M_cpd00002_c0" stoichiometry="1"/>
<speciesReference species="M_cpd00103_c0" stoichiometry="1"/>
</listOfReactants>
<listOfProducts>
<speciesReference species="M_cpd00012_c0" stoichiometry="1"/>
<speciesReference species="M_cpd00067_c0" stoichiometry="1"/>
<speciesReference species="M_cpd01775_c0" stoichiometry="1"/>
</listOfProducts>
<kineticLaw>
	<math xmlns="http://www.w3.org/1998/Math/MathML">
		<ci> FLUX_VALUE </ci>
	</math>
	<listOfParameters>
		<parameter id="LOWER_BOUND" value="0.0" name="mmol_per_gDW_per_hr"/>
		<parameter id="UPPER_BOUND" value="1000.0" name="mmol_per_gDW_per_hr"/>
		<parameter id="OBJECTIVE_COEFFICIENT" value="0"/>
		<parameter id="FLUX_VALUE" value="0.0" name="mmol_per_gDW_per_hr"/>
	</listOfParameters>
</kineticLaw>
</reaction>
<reaction id="R_rxn00790_c0" name="5-phosphoribosylamine:diphosphate phospho-alpha-D-ribosyltransferase (glutamate-amidating)_c0" reversible="false">
<notes>
<html:p>GENE_ASSOCIATION:"((fig|1030842.4.peg.610 or fig|1030842.4.peg.2253) or fig|1030842.4.peg.1382)"</html:p>
<html:p>PROTEIN_ASSOCIATION:"((fig|1030842.4.peg.610 or fig|1030842.4.peg.2253) or fig|1030842.4.peg.1382)"</html:p>
</notes>
<listOfReactants>
[truncated: 863,982 more chars]
