# Supplementary material for: Metabolic Modeling Elucidates the Transactions in the Rumen Microbiome and the Shifts Upon Virome Interactions
Source: Front Microbiol. 2019 Oct 22;10:2412. doi: 10.3389/fmicb.2019.02412 (PMC6909001; doi:10.3389/fmicb.2019.02412)
Supplement: Supplementary Material 2 — Model files for P. ruminicola. [file Data_Sheet_2.ZIP]

Archive with 3 entries (2 files):
- Supplementary Material 2.xml
- __MACOSX/
- __MACOSX/._Supplementary Material 2.xml
