# Supplementary material for: Metabolic Modeling Elucidates the Transactions in the Rumen Microbiome and the Shifts Upon Virome Interactions
Source: Front Microbiol. 2019 Oct 22;10:2412. doi: 10.3389/fmicb.2019.02412 (PMC6909001; doi:10.3389/fmicb.2019.02412)
Supplement: Supplementary Material 4 — Metabolic interactions in the community identified in the current study. [file Data_Sheet_4.ZIP › Supplementary Material 4.xlsx]

## Sheet: sheet1
		Producer	Consumer	metabolite name	de novo identification?	Relevant reference(s)
		Prm	Rfl	D-Galacturonate	yes	Flint, H.J., Bayer, E.A., Rincon, M.T., Lamed, R., and White, B.A. (2008). Polysaccharide utilization by gut bacteria: potential for new insights from genomic analysis. Nat Rev Microbiol 6, 121-131
				Deoxyadenosine	yes
		Mgk	Rfl	Dephospho-CoA	yes
				Cobinamide	yes
				Alanine	yes	Nagaraja, T.G. (2016). Microbiology of the Rumen. Rumenology, 39-61. | Li, F., and Guan, L.L. (2017). Metatranscriptomic Profiling Reveals Linkages between the Active Rumen Microbiome and Feed Efficiency in Beef Cattle. Appl Environ Microbiol 83. | Wang, B., Ma, M.P., Diao, Q.Y., and Tu, Y. (2019). Saponin-Induced Shifts in the Rumen Microbiome and Metabolome of Young Cattle. Front Microbiol 10, …
				Leucine	yes	Nagaraja, T.G. (2016). Microbiology of the Rumen. Rumenology, 39-61. | Li, F., and Guan, L.L. (2017). Metatranscriptomic Profiling Reveals Linkages between the Active Rumen Microbiome and Feed Efficiency in Beef Cattle. Appl Environ Microbiol 83. | Wang, B., Ma, M.P., Diao, Q.Y., and Tu, Y. (2019). Saponin-Induced Shifts in the Rumen Microbiome and Metabolome of Young Cattle. Front Microbiol 10, …
				Glycine	yes	Nagaraja, T.G. (2016). Microbiology of the Rumen. Rumenology, 39-61. | Li, F., and Guan, L.L. (2017). Metatranscriptomic Profiling Reveals Linkages between the Active Rumen Microbiome and Feed Efficiency in Beef Cattle. Appl Environ Microbiol 83. | Wang, B., Ma, M.P., Diao, Q.Y., and Tu, Y. (2019). Saponin-Induced Shifts in the Rumen Microbiome and Metabolome of Young Cattle. Front Microbiol 10, …
				Proline	yes	Nagaraja, T.G. (2016). Microbiology of the Rumen. Rumenology, 39-61. | Li, F., and Guan, L.L. (2017). Metatranscriptomic Profiling Reveals Linkages between the Active Rumen Microbiome and Feed Efficiency in Beef Cattle. Appl Environ Microbiol 83. | Wang, B., Ma, M.P., Diao, Q.Y., and Tu, Y. (2019). Saponin-Induced Shifts in the Rumen Microbiome and Metabolome of Young Cattle. Front Microbiol 10, …
				Aminoethanol	yes
		Rfl	Prm	Cellulose	yes	Flint, H.J., Bayer, E.A., Rincon, M.T., Lamed, R., and White, B.A. (2008). Polysaccharide utilization by gut bacteria: potential for new insights from genomic analysis. Nat Rev Microbiol 6, 121-131
				D-Glucose	yes	Saleem, F., Ametaj, B.N., Bouatra, S., Mandal, R., Zebeli, Q., Dunn, S.M., and Wishart, D.S. (2012). A metabolomics approach to uncover the effects of grain diets on rumen health in dairy cows. J Dairy Sci 95, 6606-6623.
				Acetate		Hungate, R.E. (1966). The rumen and its microbes. New York,: Academic Press | Saleem, F., Ametaj, B.N., Bouatra, S., Mandal, R., Zebeli, Q., Dunn, S.M., and Wishart, D.S. (2012). A metabolomics approach to uncover the effects of grain diets on rumen health in dairy cows. J Dairy Sci 95, 6606-6623.
				L-Arabinose	yes	Flint, H.J., Bayer, E.A., Rincon, M.T., Lamed, R., and White, B.A. (2008). Polysaccharide utilization by gut bacteria: potential for new insights from genomic analysis. Nat Rev Microbiol 6, 121-131
				Biotin	yes
				Thiamin	yes
				octadecenoate	yes	Li, F., and Guan, L.L. (2017). Metatranscriptomic Profiling Reveals Linkages between the Active Rumen Microbiome and Feed Efficiency in Beef Cattle. Appl Environ Microbiol 83.
				Maltoheptaose	yes	Saleem, F., Ametaj, B.N., Bouatra, S., Mandal, R., Zebeli, Q., Dunn, S.M., and Wishart, D.S. (2012). A metabolomics approach to uncover the effects of grain diets on rumen health in dairy cows. J Dairy Sci 95, 6606-6623.
		Mgk	Prm	Nitrite	yes
				Biotin	yes
				N-Acetyl-D-glucosamine	yes	Li, F., and Guan, L.L. (2017). Metatranscriptomic Profiling Reveals Linkages between the Active Rumen Microbiome and Feed Efficiency in Beef Cattle. Appl Environ Microbiol 83.
				Aminoethanol	yes	Nagaraja, T.G. (2016). Microbiology of the Rumen. Rumenology, 39-61.
				Cobinamide	yes
				Alanine	yes	Nagaraja, T.G. (2016). Microbiology of the Rumen. Rumenology, 39-61. | Li, F., and Guan, L.L. (2017). Metatranscriptomic Profiling Reveals Linkages between the Active Rumen Microbiome and Feed Efficiency in Beef Cattle. Appl Environ Microbiol 83. | Wang, B., Ma, M.P., Diao, Q.Y., and Tu, Y. (2019). Saponin-Induced Shifts in the Rumen Microbiome and Metabolome of Young Cattle. Front Microbiol 10, …
				Leucine	yes	Nagaraja, T.G. (2016). Microbiology of the Rumen. Rumenology, 39-61. | Li, F., and Guan, L.L. (2017). Metatranscriptomic Profiling Reveals Linkages between the Active Rumen Microbiome and Feed Efficiency in Beef Cattle. Appl Environ Microbiol 83. | Wang, B., Ma, M.P., Diao, Q.Y., and Tu, Y. (2019). Saponin-Induced Shifts in the Rumen Microbiome and Metabolome of Young Cattle. Front Microbiol 10, …
				Glycine	yes	Nagaraja, T.G. (2016). Microbiology of the Rumen. Rumenology, 39-61. | Li, F., and Guan, L.L. (2017). Metatranscriptomic Profiling Reveals Linkages between the Active Rumen Microbiome and Feed Efficiency in Beef Cattle. Appl Environ Microbiol 83. | Wang, B., Ma, M.P., Diao, Q.Y., and Tu, Y. (2019). Saponin-Induced Shifts in the Rumen Microbiome and Metabolome of Young Cattle. Front Microbiol 10, …
				Proline	yes	Nagaraja, T.G. (2016). Microbiology of the Rumen. Rumenology, 39-61. | Li, F., and Guan, L.L. (2017). Metatranscriptomic Profiling Reveals Linkages between the Active Rumen Microbiome and Feed Efficiency in Beef Cattle. Appl Environ Microbiol 83. | Wang, B., Ma, M.P., Diao, Q.Y., and Tu, Y. (2019). Saponin-Induced Shifts in the Rumen Microbiome and Metabolome of Young Cattle. Front Microbiol 10, …
				octadecenoate	yes	Li, F., and Guan, L.L. (2017). Metatranscriptomic Profiling Reveals Linkages between the Active Rumen Microbiome and Feed Efficiency in Beef Cattle. Appl Environ Microbiol 83.
		Rfl	Mgk	D-Mannose	yes	Saleem, F., Ametaj, B.N., Bouatra, S., Mandal, R., Zebeli, Q., Dunn, S.M., and Wishart, D.S. (2012). A metabolomics approach to uncover the effects of grain diets on rumen health in dairy cows. J Dairy Sci 95, 6606-6623. | Saleem, F., Bouatra, S., Guo, A.C., Psychogios, N., Mandal, R., Dunn, S.M., Ametaj, B.N., and Wishart, D.S. (2013). The Bovine Ruminal Fluid Metabolome. Metabolomics 9, 360-378.
				Hydrogen		Henderson, G., Cox, F., Ganesh, S., Jonker, A., Young, W., Global Rumen Census, C., and Janssen, P.H. (2015). Rumen microbial community composition varies with diet and host, but a core microbiome is found across a wide geographical range. Sci Rep 5, 14567. | Armougom, F., Henry, M., Vialettes, B., Raccah, D., and Raoult, D. (2009). Monitoring bacterial community of human gut microbiota reveals a…
				Formate		Henderson, G., Cox, F., Ganesh, S., Jonker, A., Young, W., Global Rumen Census, C., and Janssen, P.H. (2015). Rumen microbial community composition varies with diet and host, but a core microbiome is found across a wide geographical range. Sci Rep 5, 14567. | Saleem, F., Ametaj, B.N., Bouatra, S., Mandal, R., Zebeli, Q., Dunn, S.M., and Wishart, D.S. (2012). A metabolomics approach to uncover the…
				Acetate		Henderson, G., Cox, F., Ganesh, S., Jonker, A., Young, W., Global Rumen Census, C., and Janssen, P.H. (2015). Rumen microbial community composition varies with diet and host, but a core microbiome is found across a wide geographical range. Sci Rep 5, 14567. | Saleem, F., Ametaj, B.N., Bouatra, S., Mandal, R., Zebeli, Q., Dunn, S.M., and Wishart, D.S. (2012). A metabolomics approach to uncover the…
				CO2		Henderson, G., Cox, F., Ganesh, S., Jonker, A., Young, W., Global Rumen Census, C., and Janssen, P.H. (2015). Rumen microbial community composition varies with diet and host, but a core microbiome is found across a wide geographical range. Sci Rep 5, 14567.
				D-Fructose	yes
				Tetrathionate	yes
		Prm	Mgk	H2S2O3	yes	Nagaraja, T.G. (2016). Microbiology of the Rumen. Rumenology, 39-61. | auxotrophies shape complex communities. Nat Rev Microbiol 16, 383-390. Zheng, Y., Kahnt, J., Kwon, I.H., Mackie, R.I., and Thauer, R.K. (2014). Hydrogen formation and its regulation in Ruminococcus albus: involvement of an electron-bifurcating [FeFe]-hydrogenase, of a non-electron-bifurcating [FeFe]-hydrogenase, and of a putat…
				Hydrogen		Henderson, G., Cox, F., Ganesh, S., Jonker, A., Young, W., Global Rumen Census, C., and Janssen, P.H. (2015). Rumen microbial community composition varies with diet and host, but a core microbiome is found across a wide geographical range. Sci Rep 5, 14567. | "Nagaraja, T.G. (2016). Microbiology of the Rumen. Rumenology, 39-61. | auxotrophies shape complex communities. Nat Rev Microbiol 16, 383-3…
				Formate		Henderson, G., Cox, F., Ganesh, S., Jonker, A., Young, W., Global Rumen Census, C., and Janssen, P.H. (2015). Rumen microbial community composition varies with diet and host, but a core microbiome is found across a wide geographical range. Sci Rep 5, 14567. | "Nagaraja, T.G. (2016). Microbiology of the Rumen. Rumenology, 39-61. | auxotrophies shape complex communities. Nat Rev Microbiol 16, 383-3…
				CO2		Henderson, G., Cox, F., Ganesh, S., Jonker, A., Young, W., Global Rumen Census, C., and Janssen, P.H. (2015). Rumen microbial community composition varies with diet and host, but a core microbiome is found across a wide geographical range. Sci Rep 5, 14567.
