# Supplementary material for: Metabolic Modeling Elucidates the Transactions in the Rumen Microbiome and the Shifts Upon Virome Interactions
Source: Front Microbiol. 2019 Oct 22;10:2412. doi: 10.3389/fmicb.2019.02412 (PMC6909001; doi:10.3389/fmicb.2019.02412)
Supplement: Supplementary Material 5 — Basic Local Alignment (BLAST) search results for viral AMGs to be incorporated in the microbial host models. [file Data_Sheet_5.ZIP]

Archive with 3 entries (2 files):
- Supplementary Material 5.xlsx
- __MACOSX/
- __MACOSX/._Supplementary Material 5.xlsx
