# Supplementary material for: Metabolic Modeling Elucidates the Transactions in the Rumen Microbiome and the Shifts Upon Virome Interactions
Source: Front Microbiol. 2019 Oct 22;10:2412. doi: 10.3389/fmicb.2019.02412 (PMC6909001; doi:10.3389/fmicb.2019.02412)
Supplement: Supplementary Material 5 — Basic Local Alignment (BLAST) search results for viral AMGs to be incorporated in the microbial host models. [file Data_Sheet_5.ZIP › Supplementary Material 5.xlsx]

## Sheet: readme
	Sheet	Description
	AMGs added to Rfl	Reactions catalyzed by viral AMGs that were added to the R. flavefaciens model
	AMGs added to Prm	Reactions catalyzed by viral AMGs that were added to the Prevotella ruminicola model
	AMGs added to Mgk	Reactions catalyzed by viral AMGs that were added to the Methanobrevibacter gottschalkii model

## Sheet: AMGs added to Rfl
Organism	KEGG ID	modelseed ID	name	Equation	E.C.
Rfl	R00086	rxn00062	ATP phosphohydrolase	(1) cpd00001[c0] + (1) cpd00002[c0] => (1) cpd00008[c0] + (1) cpd00009[c0] + (1) cpd00067[c0]	3.6.1.3
Rfl	R00705	rxn00501	3-Oxopropanoate:NAD+ oxidoreductase (decarboxylating, CoA-acetylating)	(1) cpd00003[c0] + (1) cpd00010[c0] + (1) cpd00191[c0] => (1) cpd00004[c0] + (1) cpd00011[c0] + (1) cpd00022[c0]
Rfl	R00922	rxn00671	2-Methyl-3-oxopropanoate:NAD+ oxidoreductase (CoA-propanoylating)	(1) cpd00003[c0] + (1) cpd00010[c0] + (1) cpd00287[c0] => (1) cpd00004[c0] + (1) cpd00011[c0] + (1) cpd00086[c0]
Rfl	R01135	rxn00838	IMP:L-aspartate ligase (GDP-forming)	(1) cpd00038[c0] + (1) cpd00041[c0] + (1) cpd00114[c0] => (1) cpd00009[c0] + (1) cpd00031[c0] + (2) cpd00067[c0] + (1) cpd02375[c0]
Rfl	R02100	rxn01519	dUTP nucleotidohydrolase	(1) cpd00001[c0] + (1) cpd00358[c0] => (1) cpd00012[c0] + (2) cpd00067[c0] + (1) cpd00299[c0]
Rfl	R04112	rxn02875	N-Acetylmuramoyl-Ala amidohydrolase	(1) cpd00001[c0] + (1) cpd01923[c0] <=> (1) cpd00035[c0] + (1) cpd03485[c0]	3.5.1.28
Rfl	R04113	rxn02876	N-Benzoyl-D-arginine-4-nitroanilide amidohydrolase	(1) cpd00001[c0] + (1) cpd02643[c0] <=> (1) cpd00067[c0] + (1) cpd01438[c0] + (1) cpd01924[c0]
Rfl	R00162	rxn05781	ATP:protein phosphotransferase	(1) cpd00002[c0] + (1) cpd11463[c0] <=> (1) cpd00008[c0] + (1) cpd11698[c0]	2.7.11.1, 2.7.11.8, 2.7.11.9, 2.7.11.10,2.7.11.11, 2.7.11.12, 2.7.11.13, 2.7.11.17,2.7.11.21, 2.7.11.22, 2.7.11.24, 2.7.11.25,2.7.11.30, 2.7.12.1, 2.7.12.2
Rfl	R00165	rxn05783	R00165	(1) cpd11463[c0] <=> (1) cpd11770[c0]
Rfl	R00166	rxn05784	R00166	(1) cpd11463[c0] => (1) cpd12003[c0]
Rfl	R00168	rxn05786	R00168	(1) cpd11463[c0] => (1) cpd12133[c0]
Rfl	R00380	rxn05821	S-Adenosyl-L-methionine:DNA (cytosine-5-)-methyltransferase	(1) cpd00017[c0] + (1) cpd11461[c0] <=> (1) cpd00019[c0] + (1) cpd12223[c0]	2.1.1.37
Rfl	R07640	rxn05822	poly(ribonucleotide):poly(ribonucleotide) ligase (AMP-forming)	(1) cpd00002[c0] => (1) cpd00012[c0] + (1) cpd00018[c0]	6.5.1.3
Rfl	R00435	rxn05840	ATP:polynucleotide adenylyltransferase	(1) cpd00002[c0] <= (1) cpd00012[c0]	2.7.7.6 2.7.7.19 2.7.7.48
Rfl	R00436	rxn05841	polyribonucleotide ligase (cyclizing, AMP-forming)	(1) cpd00002[c0] + (1) cpd00067[c0] + (1) cpd11613[c0] <=> (1) cpd00012[c0] + (1) cpd00018[c0] + (1) cpd12017[c0]	6.5.1.3
Rfl	R00441	rxn05846	GTP:RNA guanylyltransferase (DNA-directed)	(1) cpd00038[c0] <= (1) cpd00012[c0]	2.7.7.6 2.7.7.48
Rfl	R00442	rxn05847	CTP:RNA cytidylyltransferase (DNA-directed)	(1) cpd00052[c0] <= (1) cpd00012[c0]	2.7.7.6 2.7.7.48
Rfl	R00443	rxn05848	UTP:RNA uridylyltransferase	(1) cpd00062[c0] <= (1) cpd00012[c0]	2.7.7.6 2.7.7.48 2.7.7.52
Rfl	R00444	rxn05849	nucleoside-triphosphate:RNA nucleotidyltransferase (DNA-directed)	(1) cpd00173[c0] <=> (1) cpd00012[c0]	2.7.7.6 2.7.7.48
Rfl	R02185	rxn06118	Polyphosphate:D-glucose 6-phosphotransferase	(1) cpd00027[c0] => (1) cpd00079[c0]	2.7.1.63
Rfl	R02961	rxn06285	R02961	(1) cpd00017[c0] + (1) cpd11755[c0] => (1) cpd00019[c0] + (1) cpd00067[c0] + (1) cpd12308[c0]	2.1.1.72
Rfl	R03151	rxn06326	[Myosin-light-chain]-phosphate phosphohydrolase	(1) cpd00001[c0] + (1) cpd12412[c0] => (1) cpd00009[c0] + (1) cpd00067[c0] + (1) cpd11799[c0]	3.1.3.53
Rfl	R03632	rxn06428	ATP:protamine O-phosphotransferase	(1) cpd00002[c0] + (1) cpd11900[c0] <= (1) cpd00008[c0] + (1) cpd12167[c0]	2.7.11.1
Rfl	R03840	rxn06503	ATP:5'-dephosphopolynucleotide 5'-phosphotransferase	(1) cpd00002[c0] + (1) cpd12086[c0] <=> (1) cpd00008[c0] + (1) cpd12030[c0]	2.7.1.78
Rfl	R04858	rxn06799	S-Adenosyl-L-methionine:DNA (cytosine-5-)-methyltransferase	(1) cpd00017[c0] + (1) cpd11763[c0] => (1) cpd00019[c0] + (1) cpd00067[c0] + (1) cpd12223[c0]	2.1.1.37
Rfl	R05815	rxn06979	cobyrinate:L-glutamine amido-ligase (ADP-forming)	(2) cpd00001[c0] + (2) cpd00002[c0] + (2) cpd00053[c0] + (1) cpd03421[c0] => (2) cpd00008[c0] + (2) cpd00009[c0] + (2) cpd00023[c0] + (2) cpd00067[c0] + (1) cpd03914[c0]	6.3.5.11
Rfl	R00555	rxn14162	NAD+:protein-L-arginine ADP-D-ribosyltransferase	(1) cpd00003[c0] + (1) cpd11710[c0] <=> (1) cpd00067[c0] + (1) cpd00133[c0] + (1) cpd14733[c0]	2.4.2.31
Rfl	R00167	rxn15016	R00167	(1) cpd12036[c0] <= (1) cpd11710[c0]
Rfl	R00935	rxn15094	(S)-Methylmalonate semialdehyde:NAD+ oxidoreductase (CoA-propanoylating)	(1) cpd00003[c0] + (1) cpd00010[c0] + (1) cpd19044[c0] => (1) cpd00004[c0] + (1) cpd00011[c0] + (1) cpd00086[c0]

## Sheet: AMGs added to Prm
Organism	KEGG ID	modelseed ID	name	Equation	E.C.
Prm	R00086	rxn00062	ATP phosphohydrolase	(1) cpd00001[c0] + (1) cpd00002[c0] => (1) cpd00008[c0] + (1) cpd00009[c0] + (1) cpd00067[c0]	3.6.3.23
Prm	R00705	rxn00501	3-Oxopropanoate:NAD+ oxidoreductase (decarboxylating, CoA-acetylating)	(1) cpd00003[c0] + (1) cpd00010[c0] + (1) cpd00191[c0] => (1) cpd00004[c0] + (1) cpd00011[c0] + (1) cpd00022[c0]
Prm	R00922	rxn00671	2-Methyl-3-oxopropanoate:NAD+ oxidoreductase (CoA-propanoylating)	(1) cpd00003[c0] + (1) cpd00010[c0] + (1) cpd00287[c0] => (1) cpd00004[c0] + (1) cpd00011[c0] + (1) cpd00086[c0]
Prm	R01135	rxn00838	IMP:L-aspartate ligase (GDP-forming)	(1) cpd00038[c0] + (1) cpd00041[c0] + (1) cpd00114[c0] => (1) cpd00009[c0] + (1) cpd00031[c0] + (2) cpd00067[c0] + (1) cpd02375[c0]
Prm	R02100	rxn01519	dUTP nucleotidohydrolase	(1) cpd00001[c0] + (1) cpd00358[c0] => (1) cpd00012[c0] + (2) cpd00067[c0] + (1) cpd00299[c0]	3.6.1.23
Prm	R02330	rxn01677	dUTP nucleotidohydrolase	(1) cpd00001[c0] + (1) cpd00358[c0] => (1) cpd00009[c0] + (1) cpd00067[c0] + (1) cpd00978[c0]	3.6.1.39
Prm	R04112	rxn02875	N-Acetylmuramoyl-Ala amidohydrolase	(1) cpd00001[c0] + (1) cpd01923[c0] <=> (1) cpd00035[c0] + (1) cpd03485[c0]	3.5.1.28
Prm	R04113	rxn02876	N-Benzoyl-D-arginine-4-nitroanilide amidohydrolase	(1) cpd00001[c0] + (1) cpd02643[c0] <=> (1) cpd00067[c0] + (1) cpd01438[c0] + (1) cpd01924[c0]
Prm	R04463	rxn03084	5'-Phosphoribosylformylglycinamide:L-glutamine amido-ligase (ADP-forming)	(1) cpd00001[c0] + (1) cpd00002[c0] + (1) cpd00053[c0] + (1) cpd02678[c0] => (1) cpd00008[c0] + (1) cpd00009[c0] + (1) cpd00023[c0] + (1) cpd00067[c0] + (1) cpd02826[c0]	6.3.5.3
Prm	R07413	rxn05122	R07413	(1) cpd00001[c0] + (1) cpd01532[c0] => (2) cpd00280[c0]	3.2.1.67
Prm	R00164	rxn05782	Phosphoprotein phosphohydrolase	(1) cpd00001[c0] + (1) cpd11698[c0] <=> (1) cpd00009[c0] + (1) cpd11463[c0]
Prm	R00165	rxn05783	R00165	(1) cpd11463[c0] <=> (1) cpd11770[c0]
Prm	R00166	rxn05784	R00166	(1) cpd11463[c0] => (1) cpd12003[c0]
Prm	R00168	rxn05786	R00168	(1) cpd11463[c0] => (1) cpd12133[c0]
Prm	R00377	rxn05818	Deoxycytidine triphosphate:DNA deoxynucleotidyltransferase (DNA-directed)	(1) cpd00356[c0] <= (1) cpd00012[c0]	2.7.7.7
Prm	R00378	rxn05819	deoxythymidine triphosphate:DNA deoxynucleotidyltransferase (DNA-directed)	(1) cpd00357[c0] <= (1) cpd00012[c0]	2.7.7.7
Prm	R01982	rxn06064	Poly(1,4-alpha-D-galacturonate) galacturonohydrolase	(1) cpd00001[c0] => (1) cpd00280[c0]	3.2.1.15
Prm	R05815	rxn06979	cobyrinate:L-glutamine amido-ligase (ADP-forming)	(2) cpd00001[c0] + (2) cpd00002[c0] + (2) cpd00053[c0] + (1) cpd03421[c0] => (2) cpd00008[c0] + (2) cpd00009[c0] + (2) cpd00023[c0] + (2) cpd00067[c0] + (1) cpd03914[c0]	6.3.5.11
Prm	R02361	rxn14062	(1->4)-alpha-D-galacturonan reducing-end-disaccharide-lyase	=> (1) cpd03648[c0]	4.2.2.2
Prm	R08694	rxn14066	(1->4)-alpha-D-galacturonan lyase	<=> (1) cpd12626[c0]	4.2.2.2
Prm	R00555	rxn14162	NAD+:protein-L-arginine ADP-D-ribosyltransferase	(1) cpd00003[c0] + (1) cpd11710[c0] <=> (1) cpd00067[c0] + (1) cpd00133[c0] + (1) cpd14733[c0]	2.4.2.31
Prm	R00167	rxn15016	R00167	(1) cpd12036[c0] <= (1) cpd11710[c0]
Prm	R00379	rxn15041	Deoxynucleoside triphosphate:DNA deoxynucleotidyltransferase	(1) cpd00514[c0] <=> (1) cpd00012[c0] + (1) cpd11461[c0]	2.7.7.7
Prm	R00935	rxn15094	(S)-Methylmalonate semialdehyde:NAD+ oxidoreductase (CoA-propanoylating)	(1) cpd00003[c0] + (1) cpd00010[c0] + (1) cpd19044[c0] => (1) cpd00004[c0] + (1) cpd00011[c0] + (1) cpd00086[c0]
Prm	R02362	rxn15321	Pectin pectylhydrolase	(1) cpd00001[c0] + (1) cpd11601[c0] <=> (1) cpd00116[c0] + (1) cpd11686[c0]	3.1.1.11
Prm	R06201	rxn15598	R06201	(1) cpd00001[c0] + (1) cpd11686[c0] <= (1) cpd00280[c0]	3.2.1.67

## Sheet: AMGs added to Mgk
Organism	KEGG ID	modelseed ID	name	Equation	E.C.
Mgk	R00200	rxn00148	ATP:pyruvate 2-O-phosphotransferase	(1) cpd00002[c0] + (1) cpd00020[c0] <=> (1) cpd00008[c0] + (1) cpd00061[c0] + (1) cpd00067[c0]
Mgk	R00705	rxn00501	3-Oxopropanoate:NAD+ oxidoreductase (decarboxylating, CoA-acetylating)	(1) cpd00003[c0] + (1) cpd00010[c0] + (1) cpd00191[c0] => (1) cpd00004[c0] + (1) cpd00011[c0] + (1) cpd00022[c0]
Mgk	R00922	rxn00671	2-Methyl-3-oxopropanoate:NAD+ oxidoreductase (CoA-propanoylating)	(1) cpd00003[c0] + (1) cpd00010[c0] + (1) cpd00287[c0] => (1) cpd00004[c0] + (1) cpd00011[c0] + (1) cpd00086[c0]
Mgk	R01135	rxn00838	IMP:L-aspartate ligase (GDP-forming)	(1) cpd00038[c0] + (1) cpd00041[c0] + (1) cpd00114[c0] => (1) cpd00009[c0] + (1) cpd00031[c0] + (2) cpd00067[c0] + (1) cpd02375[c0]
Mgk	R02100	rxn01519	dUTP nucleotidohydrolase	(1) cpd00001[c0] + (1) cpd00358[c0] => (1) cpd00012[c0] + (2) cpd00067[c0] + (1) cpd00299[c0]
Mgk	R02101	rxn01520	5,10-Methylenetetrahydrofolate:dUMP C-methyltransferase	(1) cpd00125[c0] + (1) cpd00299[c0] => (1) cpd00298[c0] + (1) cpd00330[c0]	2.1.1.45
Mgk	R04112	rxn02875	N-Acetylmuramoyl-Ala amidohydrolase	(1) cpd00001[c0] + (1) cpd01923[c0] <=> (1) cpd00035[c0] + (1) cpd03485[c0]
Mgk	R04113	rxn02876	N-Benzoyl-D-arginine-4-nitroanilide amidohydrolase	(1) cpd00001[c0] + (1) cpd02643[c0] <=> (1) cpd00067[c0] + (1) cpd01438[c0] + (1) cpd01924[c0]
Mgk	R06613	rxn04464	5,10-methylenetetrahydrofolate,NADPH:dUMP C-methyltransferase	(1) cpd00125[c0] + (1) cpd00299[c0] + (1) cpd00982[c0] => (1) cpd00015[c0] + (1) cpd00067[c0] + (1) cpd00087[c0] + (1) cpd00298[c0]	2.1.1.148
Mgk	R00164	rxn05782	Phosphoprotein phosphohydrolase	(1) cpd00001[c0] + (1) cpd11698[c0] <=> (1) cpd00009[c0] + (1) cpd11463[c0]
Mgk	R00165	rxn05783	R00165	(1) cpd11463[c0] <=> (1) cpd11770[c0]
Mgk	R00166	rxn05784	R00166	(1) cpd11463[c0] => (1) cpd12003[c0]
Mgk	R00168	rxn05786	R00168	(1) cpd11463[c0] => (1) cpd12133[c0]
Mgk	R00380	rxn05821	S-Adenosyl-L-methionine:DNA (cytosine-5-)-methyltransferase	(1) cpd00017[c0] + (1) cpd11461[c0] <=> (1) cpd00019[c0] + (1) cpd12223[c0]	2.1.1.37
Mgk	R04858	rxn06799	S-Adenosyl-L-methionine:DNA (cytosine-5-)-methyltransferase	(1) cpd00017[c0] + (1) cpd11763[c0] => (1) cpd00019[c0] + (1) cpd00067[c0] + (1) cpd12223[c0]	2.1.1.37
Mgk	R05815	rxn06979	cobyrinate:L-glutamine amido-ligase (ADP-forming)	(2) cpd00001[c0] + (2) cpd00002[c0] + (2) cpd00053[c0] + (1) cpd03421[c0] => (2) cpd00008[c0] + (2) cpd00009[c0] + (2) cpd00023[c0] + (2) cpd00067[c0] + (1) cpd03914[c0]	6.3.5.11
Mgk	R00167	rxn15016	R00167	(1) cpd12036[c0] <= (1) cpd11710[c0]
Mgk	R00935	rxn15094	(S)-Methylmalonate semialdehyde:NAD+ oxidoreductase (CoA-propanoylating)	(1) cpd00003[c0] + (1) cpd00010[c0] + (1) cpd19044[c0] => (1) cpd00004[c0] + (1) cpd00011[c0] + (1) cpd00086[c0]
